# Supplementary material for: A tripartite multifactorial analysis of abstract anaphoric choice between this and this+NP in Chinese L2 English argumentative writing: Extending the usage-based approach to discourse alternation
Source: PLoS One. 2026 Apr 17;21(4):e0347116. doi: 10.1371/journal.pone.0347116 (PMC13089713; doi:10.1371/journal.pone.0347116)
Supplement: S1 File — (XLSX) [file pone.0347116.s001.xlsx]

## Sheet: Sheet1
corpus	nativeness	subjectness	antecedent_type	distance	givenness	attendedness
WARG4644.txt	nonnative	non_subject	non_nominal	previous	new	this+NP
WARG4644.txt	nonnative	non_subject	non_nominal	previous	new	this+NP
WARG4639.txt	nonnative	non_subject	non_nominal	previous	new	this
WARG4639.txt	nonnative	subject	non_nominal	previous	new	this+NP
WARG4639.txt	nonnative	subject	non_nominal	far	new	this+NP
WARG4638.txt	nonnative	non_subject	non_nominal	previous	given	this
WARG4631.txt	nonnative	non_subject	non_nominal	far	given	this+NP
WARG4631.txt	nonnative	subject	non_nominal	previous	new	this+NP
WARG4631.txt	nonnative	non_subject	nominal	previous	new	this+NP
WARG4630.txt	nonnative	subject	non_nominal	previous	given	this
WARG4630.txt	nonnative	subject	non_nominal	previous	given	this+NP
WARG4624.txt	nonnative	non_subject	nominal	previous	given	this+NP
WARG4601.txt	nonnative	subject	nominal	far	given	this+NP
WARG4582.txt	nonnative	subject	non_nominal	previous	new	this
WARG4582.txt	nonnative	subject	non_nominal	previous	new	this
WARG4582.txt	nonnative	non_subject	nominal	far	new	this+NP
WARG4535.txt	nonnative	non_subject	non_nominal	far	given	this
WARG4535.txt	nonnative	non_subject	non_nominal	previous	new	this+NP
WARG4522.txt	nonnative	subject	non_nominal	previous	new	this
WARG4522.txt	nonnative	subject	non_nominal	previous	new	this
WARG4522.txt	nonnative	non_subject	non_nominal	far	new	this+NP
WARG4497.txt	nonnative	non_subject	non_nominal	far	given	this
WARG4495.txt	nonnative	subject	non_nominal	previous	given	this
WARG4495.txt	nonnative	non_subject	nominal	previous	new	this+NP
WARG4485.txt	nonnative	non_subject	non_nominal	far	given	this
WARG4485.txt	nonnative	non_subject	non_nominal	previous	new	this+NP
WARG4476.txt	nonnative	non_subject	non_nominal	previous	new	this+NP
WARG4469.txt	nonnative	non_subject	non_nominal	previous	new	this+NP
WARG4469.txt	nonnative	subject	non_nominal	previous	new	this+NP
WARG4469.txt	nonnative	non_subject	non_nominal	previous	new	this+NP
WARG4468.txt	nonnative	non_subject	non_nominal	previous	new	this+NP
WARG4466.txt	nonnative	subject	non_nominal	previous	given	this+NP
WARG4462.txt	nonnative	non_subject	non_nominal	previous	new	this+NP
WARG4462.txt	nonnative	non_subject	non_nominal	previous	new	this+NP
WARG4462.txt	nonnative	non_subject	non_nominal	far	new	this+NP
WARG4457.txt	nonnative	non_subject	non_nominal	previous	given	this
WARG4457.txt	nonnative	non_subject	non_nominal	far	given	this+NP
WARG4457.txt	nonnative	non_subject	non_nominal	far	new	this+NP
WARG4457.txt	nonnative	non_subject	non_nominal	far	new	this+NP
WARG4452.txt	nonnative	non_subject	non_nominal	far	given	this
WARG4452.txt	nonnative	non_subject	nominal	previous	given	this
WARG4452.txt	nonnative	non_subject	non_nominal	previous	given	this
WARG4452.txt	nonnative	non_subject	non_nominal	previous	given	this
WARG4452.txt	nonnative	non_subject	non_nominal	previous	given	this
WARG4452.txt	nonnative	non_subject	nominal	previous	new	this+NP
WARG4451.txt	nonnative	subject	non_nominal	far	given	this
WARG4451.txt	nonnative	non_subject	non_nominal	previous	given	this
WARG4451.txt	nonnative	non_subject	non_nominal	previous	given	this
WARG4451.txt	nonnative	non_subject	non_nominal	previous	given	this
WARG4451.txt	nonnative	non_subject	non_nominal	far	given	this
WARG4451.txt	nonnative	non_subject	non_nominal	previous	new	this+NP
WARG4438.txt	nonnative	non_subject	non_nominal	previous	new	this+NP
WARG4438.txt	nonnative	non_subject	non_nominal	previous	new	this+NP
WARG4423.txt	nonnative	subject	non_nominal	previous	given	this
WARG4369.txt	nonnative	subject	nominal	previous	given	this
WARG4369.txt	nonnative	subject	non_nominal	previous	new	this+NP
WARG4369.txt	nonnative	non_subject	non_nominal	previous	new	this+NP
WARG4368.txt	nonnative	non_subject	non_nominal	previous	new	this+NP
WARG4368.txt	nonnative	non_subject	nominal	far	new	this+NP
WARG4368.txt	nonnative	non_subject	nominal	far	new	this+NP
WARG4367.txt	nonnative	subject	non_nominal	previous	given	this
WARG4367.txt	nonnative	subject	non_nominal	previous	new	this
WARG4367.txt	nonnative	non_subject	non_nominal	far	given	this
WARG4367.txt	nonnative	non_subject	non_nominal	far	given	this
WARG4367.txt	nonnative	non_subject	non_nominal	previous	new	this+NP
WARG4367.txt	nonnative	subject	nominal	previous	given	this+NP
WARG4367.txt	nonnative	subject	non_nominal	previous	new	this+NP
WARG4367.txt	nonnative	non_subject	non_nominal	far	new	this+NP
WARG4365.txt	nonnative	non_subject	non_nominal	previous	new	this+NP
WARG4364.txt	nonnative	subject	non_nominal	previous	new	this
WARG4348.txt	nonnative	non_subject	non_nominal	previous	new	this+NP
WARG4340.txt	nonnative	non_subject	non_nominal	previous	new	this+NP
WARG4340.txt	nonnative	non_subject	non_nominal	previous	new	this+NP
WARG4338.txt	nonnative	subject	non_nominal	far	given	this
WARG4338.txt	nonnative	non_subject	nominal	previous	given	this+NP
WARG4337.txt	nonnative	non_subject	non_nominal	previous	given	this
WARG4337.txt	nonnative	non_subject	non_nominal	far	given	this
WARG4337.txt	nonnative	subject	non_nominal	previous	given	this
WARG4337.txt	nonnative	non_subject	nominal	previous	given	this
WARG4334.txt	nonnative	non_subject	non_nominal	previous	new	this+NP
WARG4333.txt	nonnative	subject	non_nominal	previous	given	this
WARG4333.txt	nonnative	non_subject	nominal	previous	given	this+NP
WARG4331.txt	nonnative	subject	non_nominal	previous	given	this
WARG4329.txt	nonnative	non_subject	non_nominal	previous	new	this+NP
WARG4325.txt	nonnative	non_subject	non_nominal	previous	new	this+NP
WARG4325.txt	nonnative	non_subject	non_nominal	previous	new	this+NP
WARG4325.txt	nonnative	non_subject	non_nominal	far	given	this+NP
WARG4325.txt	nonnative	non_subject	non_nominal	far	given	this+NP
WARG4323.txt	nonnative	non_subject	non_nominal	previous	given	this
WARG4323.txt	nonnative	non_subject	non_nominal	far	given	this+NP
WARG4318.txt	nonnative	non_subject	non_nominal	far	new	this+NP
WARG4304.txt	nonnative	non_subject	non_nominal	far	new	this+NP
WARG4285.txt	nonnative	non_subject	non_nominal	far	new	this+NP
WARG4285.txt	nonnative	non_subject	non_nominal	previous	new	this+NP
WARG4282.txt	nonnative	non_subject	non_nominal	previous	given	this
WARG4282.txt	nonnative	non_subject	non_nominal	previous	new	this+NP
WARG4274.txt	nonnative	subject	nominal	previous	given	this
WARG4274.txt	nonnative	subject	non_nominal	previous	given	this
WARG4274.txt	nonnative	non_subject	nominal	far	new	this+NP
WARG4194.txt	nonnative	non_subject	non_nominal	previous	given	this
WARG4194.txt	nonnative	non_subject	non_nominal	previous	new	this+NP
WARG4194.txt	nonnative	subject	nominal	previous	new	this+NP
WARG4194.txt	nonnative	subject	non_nominal	previous	new	this+NP
WARG4194.txt	nonnative	non_subject	nominal	previous	new	this+NP
WARG4194.txt	nonnative	non_subject	nominal	far	given	this+NP
WARG4194.txt	nonnative	non_subject	non_nominal	previous	given	this+NP
WARG4194.txt	nonnative	non_subject	non_nominal	previous	new	this+NP
WARG4194.txt	nonnative	non_subject	non_nominal	far	given	this+NP
WARG4179.txt	nonnative	subject	non_nominal	previous	given	this+NP
WARG4173.txt	nonnative	subject	non_nominal	far	given	this
WARG4173.txt	nonnative	non_subject	non_nominal	previous	new	this+NP
WARG4173.txt	nonnative	non_subject	non_nominal	previous	new	this+NP
WARG4169.txt	nonnative	non_subject	non_nominal	previous	given	this
WARG4169.txt	nonnative	non_subject	non_nominal	previous	new	this+NP
WARG4167.txt	nonnative	subject	nominal	previous	given	this
WARG4167.txt	nonnative	subject	non_nominal	previous	given	this
WARG4044.txt	nonnative	non_subject	non_nominal	previous	new	this+NP
WARG4044.txt	nonnative	non_subject	non_nominal	far	new	this+NP
WARG4044.txt	nonnative	non_subject	non_nominal	previous	new	this+NP
WARG4030.txt	nonnative	subject	non_nominal	previous	given	this
WARG4024.txt	nonnative	non_subject	non_nominal	previous	given	this+NP
WARG4024.txt	nonnative	non_subject	non_nominal	far	new	this+NP
WARG4007.txt	nonnative	subject	non_nominal	previous	given	this+NP
WARG3996.txt	nonnative	subject	non_nominal	previous	given	this
WARG3992.txt	nonnative	non_subject	non_nominal	far	given	this
WARG3992.txt	nonnative	non_subject	non_nominal	far	given	this
WARG3992.txt	nonnative	subject	non_nominal	far	new	this
WARG3991.txt	nonnative	non_subject	non_nominal	previous	new	this+NP
WARG3991.txt	nonnative	non_subject	non_nominal	previous	given	this+NP
WARG3991.txt	nonnative	non_subject	non_nominal	previous	new	this+NP
WARG3990.txt	nonnative	non_subject	non_nominal	far	new	this+NP
WARG3984.txt	nonnative	non_subject	nominal	far	new	this+NP
WARG3972.txt	nonnative	subject	non_nominal	previous	given	this
WARG3972.txt	nonnative	non_subject	non_nominal	previous	new	this+NP
WARG3972.txt	nonnative	non_subject	non_nominal	far	new	this+NP
WARG3972.txt	nonnative	non_subject	non_nominal	far	new	this+NP
WARG3969.txt	nonnative	subject	non_nominal	previous	new	this+NP
WARG3960.txt	nonnative	non_subject	non_nominal	previous	new	this+NP
WARG3935.txt	nonnative	non_subject	non_nominal	previous	given	this
WARG3935.txt	nonnative	non_subject	nominal	previous	given	this
WARG3901.txt	nonnative	subject	non_nominal	previous	new	this
WARG3901.txt	nonnative	non_subject	non_nominal	previous	new	this+NP
WARG3901.txt	nonnative	subject	non_nominal	previous	new	this+NP
WARG3899.txt	nonnative	non_subject	non_nominal	previous	new	this+NP
WARG3898.txt	nonnative	non_subject	non_nominal	far	given	this
WARG3896.txt	nonnative	non_subject	non_nominal	previous	new	this+NP
WARG3896.txt	nonnative	non_subject	non_nominal	far	new	this+NP
WARG3883.txt	nonnative	subject	non_nominal	previous	new	this+NP
WARG3880.txt	nonnative	non_subject	non_nominal	previous	new	this+NP
WARG3880.txt	nonnative	non_subject	non_nominal	previous	new	this+NP
WARG3880.txt	nonnative	non_subject	non_nominal	far	given	this+NP
WARG3870.txt	nonnative	subject	non_nominal	previous	given	this
WARG3870.txt	nonnative	subject	non_nominal	far	given	this
WARG3870.txt	nonnative	non_subject	non_nominal	far	new	this+NP
WARG3870.txt	nonnative	non_subject	non_nominal	previous	new	this+NP
WARG3869.txt	nonnative	subject	non_nominal	previous	given	this
WARG3869.txt	nonnative	subject	non_nominal	previous	given	this+NP
WARG3867.txt	nonnative	non_subject	nominal	previous	given	this
WARG3867.txt	nonnative	subject	non_nominal	far	given	this
WARG3867.txt	nonnative	non_subject	non_nominal	previous	given	this
WARG3867.txt	nonnative	non_subject	non_nominal	previous	new	this+NP
WARG3867.txt	nonnative	non_subject	non_nominal	previous	new	this+NP
WARG3867.txt	nonnative	subject	non_nominal	previous	given	this+NP
WARG3862.txt	nonnative	subject	non_nominal	far	given	this
WARG3862.txt	nonnative	non_subject	non_nominal	far	given	this
WARG3862.txt	nonnative	non_subject	non_nominal	far	new	this+NP
WARG3861.txt	nonnative	non_subject	non_nominal	far	new	this+NP
WARG3861.txt	nonnative	non_subject	non_nominal	previous	given	this+NP
WARG3861.txt	nonnative	non_subject	non_nominal	previous	new	this+NP
WARG3836.txt	nonnative	non_subject	non_nominal	previous	given	this
WARG3836.txt	nonnative	non_subject	non_nominal	previous	given	this
WARG3836.txt	nonnative	non_subject	non_nominal	far	given	this+NP
WARG3835.txt	nonnative	subject	nominal	previous	new	this+NP
WARG3835.txt	nonnative	non_subject	nominal	far	new	this+NP
WARG3835.txt	nonnative	non_subject	non_nominal	previous	new	this+NP
WARG3835.txt	nonnative	non_subject	non_nominal	previous	new	this+NP
WARG3831.txt	nonnative	subject	non_nominal	previous	given	this
WARG3831.txt	nonnative	non_subject	nominal	previous	given	this
WARG3823.txt	nonnative	non_subject	non_nominal	previous	given	this+NP
WARG3823.txt	nonnative	subject	non_nominal	previous	given	this+NP
WARG3823.txt	nonnative	subject	non_nominal	far	new	this+NP
WARG3823.txt	nonnative	non_subject	non_nominal	previous	new	this+NP
WARG3810.txt	nonnative	subject	non_nominal	far	given	this
WARG3810.txt	nonnative	non_subject	non_nominal	far	new	this+NP
WARG3810.txt	nonnative	subject	non_nominal	previous	new	this+NP
WARG3810.txt	nonnative	subject	non_nominal	previous	new	this+NP
WARG3733.txt	nonnative	non_subject	non_nominal	previous	given	this
WARG3733.txt	nonnative	subject	non_nominal	previous	new	this+NP
WARG3724.txt	nonnative	subject	non_nominal	previous	new	this
WARG3724.txt	nonnative	non_subject	non_nominal	far	given	this
WARG3724.txt	nonnative	non_subject	non_nominal	far	new	this+NP
WARG3724.txt	nonnative	subject	non_nominal	far	given	this+NP
WARG3724.txt	nonnative	subject	non_nominal	far	given	this+NP
WARG3724.txt	nonnative	non_subject	non_nominal	far	given	this+NP
WARG3719.txt	nonnative	non_subject	non_nominal	far	given	this
WARG3719.txt	nonnative	non_subject	non_nominal	previous	given	this+NP
WARG3701.txt	nonnative	non_subject	non_nominal	previous	new	this+NP
WARG3700.txt	nonnative	subject	non_nominal	previous	new	this+NP
WARG3695.txt	nonnative	non_subject	non_nominal	previous	given	this
WARG3695.txt	nonnative	non_subject	non_nominal	far	new	this+NP
WARG3695.txt	nonnative	non_subject	non_nominal	far	new	this+NP
WARG3695.txt	nonnative	non_subject	non_nominal	far	new	this+NP
WARG3694.txt	nonnative	non_subject	non_nominal	far	new	this+NP
WARG3650.txt	nonnative	subject	non_nominal	previous	given	this
WARG3650.txt	nonnative	subject	non_nominal	previous	given	this
WARG3650.txt	nonnative	non_subject	non_nominal	far	new	this+NP
WARG3650.txt	nonnative	non_subject	non_nominal	far	new	this+NP
WARG3650.txt	nonnative	subject	non_nominal	far	new	this+NP
WARG3569.txt	nonnative	subject	non_nominal	previous	given	this
WARG3569.txt	nonnative	non_subject	non_nominal	far	new	this+NP
WARG3562.txt	nonnative	non_subject	nominal	far	given	this
WARG3562.txt	nonnative	subject	non_nominal	previous	given	this
WARG3562.txt	nonnative	non_subject	nominal	previous	new	this+NP
WARG3557.txt	nonnative	subject	non_nominal	previous	given	this
WARG3554.txt	nonnative	non_subject	non_nominal	far	given	this
WARG3541.txt	nonnative	subject	nominal	previous	new	this
WARG3534.txt	nonnative	subject	non_nominal	previous	given	this
WARG3534.txt	nonnative	subject	non_nominal	previous	given	this
WARG3534.txt	nonnative	non_subject	non_nominal	previous	given	this
WARG3534.txt	nonnative	subject	non_nominal	previous	new	this+NP
WARG3534.txt	nonnative	non_subject	non_nominal	previous	new	this+NP
WARG3532.txt	nonnative	subject	non_nominal	previous	given	this
WARG3532.txt	nonnative	non_subject	non_nominal	previous	given	this
WARG3532.txt	nonnative	non_subject	non_nominal	previous	new	this
WARG3532.txt	nonnative	non_subject	non_nominal	previous	new	this+NP
WARG3532.txt	nonnative	subject	nominal	previous	given	this+NP
WARG3532.txt	nonnative	subject	non_nominal	previous	new	this+NP
WARG3528.txt	nonnative	non_subject	non_nominal	far	given	this
WARG3528.txt	nonnative	non_subject	non_nominal	far	given	this
WARG3524.txt	nonnative	non_subject	non_nominal	previous	given	this
WARG3524.txt	nonnative	subject	non_nominal	previous	given	this
WARG3524.txt	nonnative	subject	non_nominal	previous	given	this
WARG3524.txt	nonnative	subject	non_nominal	far	given	this
WARG3524.txt	nonnative	non_subject	non_nominal	previous	given	this
WARG3521.txt	nonnative	subject	non_nominal	previous	given	this
WARG3519.txt	nonnative	non_subject	non_nominal	previous	given	this
WARG3519.txt	nonnative	non_subject	nominal	previous	given	this+NP
WARG3519.txt	nonnative	non_subject	non_nominal	previous	new	this+NP
WARG3518.txt	nonnative	non_subject	non_nominal	previous	new	this+NP
WARG3517.txt	nonnative	subject	non_nominal	previous	given	this
WARG3516.txt	nonnative	non_subject	non_nominal	previous	new	this+NP
WARG3496.txt	nonnative	subject	non_nominal	previous	new	this
WARG3496.txt	nonnative	subject	nominal	far	given	this+NP
WARG3496.txt	nonnative	non_subject	non_nominal	far	new	this+NP
WARG3493.txt	nonnative	non_subject	nominal	previous	given	this+NP
WARG3493.txt	nonnative	non_subject	non_nominal	previous	new	this+NP
WARG3490.txt	nonnative	non_subject	non_nominal	far	given	this
WARG3490.txt	nonnative	non_subject	non_nominal	previous	new	this+NP
WARG3450.txt	nonnative	non_subject	non_nominal	previous	given	this
WARG3450.txt	nonnative	subject	nominal	far	given	this+NP
WARG3435.txt	nonnative	non_subject	non_nominal	previous	new	this+NP
WARG3432.txt	nonnative	subject	non_nominal	previous	given	this
WARG3431.txt	nonnative	subject	non_nominal	previous	given	this
WARG3431.txt	nonnative	subject	non_nominal	previous	new	this
WARG3431.txt	nonnative	non_subject	non_nominal	far	new	this+NP
WARG3430.txt	nonnative	non_subject	non_nominal	previous	given	this+NP
WARG3430.txt	nonnative	non_subject	non_nominal	previous	new	this+NP
WARG3430.txt	nonnative	non_subject	non_nominal	far	given	this+NP
WARG3429.txt	nonnative	non_subject	non_nominal	previous	new	this+NP
WARG3429.txt	nonnative	non_subject	non_nominal	previous	new	this+NP
WARG3428.txt	nonnative	non_subject	non_nominal	previous	given	this
WARG3402.txt	nonnative	non_subject	non_nominal	previous	new	this+NP
WARG3402.txt	nonnative	non_subject	non_nominal	previous	new	this+NP
WARG3402.txt	nonnative	subject	non_nominal	previous	new	this+NP
WARG3401.txt	nonnative	subject	non_nominal	previous	given	this
WARG3401.txt	nonnative	subject	non_nominal	previous	new	this
WARG3397.txt	nonnative	subject	non_nominal	previous	new	this+NP
WARG3397.txt	nonnative	non_subject	non_nominal	previous	new	this+NP
WARG3392.txt	nonnative	subject	non_nominal	far	given	this
WARG3392.txt	nonnative	non_subject	non_nominal	previous	given	this+NP
WARG3390.txt	nonnative	non_subject	non_nominal	previous	new	this+NP
WARG3390.txt	nonnative	non_subject	non_nominal	previous	new	this+NP
WARG3390.txt	nonnative	non_subject	non_nominal	far	new	this+NP
WARG3390.txt	nonnative	non_subject	non_nominal	previous	given	this+NP
WARG3390.txt	nonnative	non_subject	non_nominal	previous	new	this+NP
WARG3390.txt	nonnative	non_subject	non_nominal	previous	new	this+NP
WARG3388.txt	nonnative	non_subject	non_nominal	far	new	this+NP
WARG3388.txt	nonnative	non_subject	non_nominal	previous	new	this+NP
WARG3382.txt	nonnative	non_subject	non_nominal	far	given	this
WARG3367.txt	nonnative	non_subject	nominal	previous	new	this+NP
WARG3366.txt	nonnative	non_subject	non_nominal	far	new	this+NP
WARG3353.txt	nonnative	non_subject	non_nominal	previous	given	this
WARG3353.txt	nonnative	non_subject	non_nominal	previous	given	this+NP
WARG3353.txt	nonnative	non_subject	non_nominal	far	given	this+NP
WARG3352.txt	nonnative	non_subject	non_nominal	previous	new	this+NP
WARG3351.txt	nonnative	non_subject	non_nominal	previous	given	this
WARG3351.txt	nonnative	non_subject	non_nominal	previous	new	this+NP
WARG3351.txt	nonnative	subject	nominal	previous	new	this+NP
WARG3351.txt	nonnative	subject	non_nominal	previous	given	this+NP
WARG3351.txt	nonnative	non_subject	nominal	previous	new	this+NP
WARG3351.txt	nonnative	non_subject	non_nominal	far	given	this+NP
WARG3349.txt	nonnative	subject	non_nominal	previous	new	this
WARG3349.txt	nonnative	subject	non_nominal	far	given	this
WARG3349.txt	nonnative	subject	non_nominal	far	new	this
WARG3349.txt	nonnative	subject	non_nominal	far	new	this
WARG3349.txt	nonnative	subject	non_nominal	previous	new	this+NP
WARG3344.txt	nonnative	subject	nominal	previous	given	this+NP
WARG3313.txt	nonnative	subject	nominal	previous	given	this+NP
WARG3310.txt	nonnative	non_subject	non_nominal	previous	new	this+NP
WARG3274.txt	nonnative	non_subject	non_nominal	previous	given	this+NP
WARG3267.txt	nonnative	subject	non_nominal	previous	given	this
WARG3267.txt	nonnative	subject	non_nominal	previous	given	this
WARG3267.txt	nonnative	subject	non_nominal	previous	new	this
WARG3267.txt	nonnative	subject	non_nominal	previous	new	this+NP
WARG3242.txt	nonnative	subject	non_nominal	previous	given	this+NP
WARG3242.txt	nonnative	non_subject	nominal	previous	new	this+NP
WARG3242.txt	nonnative	non_subject	non_nominal	previous	given	this+NP
WARG3242.txt	nonnative	non_subject	non_nominal	previous	new	this+NP
WARG3235.txt	nonnative	non_subject	nominal	far	given	this+NP
WARG3232.txt	nonnative	non_subject	nominal	previous	new	this
WARG3232.txt	nonnative	subject	non_nominal	previous	new	this+NP
WARG3227.txt	nonnative	subject	nominal	far	given	this+NP
WARG3182.txt	nonnative	non_subject	non_nominal	far	new	this+NP
WARG3182.txt	nonnative	non_subject	non_nominal	far	new	this+NP
WARG3159.txt	nonnative	non_subject	non_nominal	previous	new	this+NP
WARG3159.txt	nonnative	subject	non_nominal	far	new	this+NP
WARG3159.txt	nonnative	subject	non_nominal	far	new	this+NP
WARG3101.txt	nonnative	non_subject	non_nominal	previous	given	this
WARG3101.txt	nonnative	non_subject	non_nominal	previous	given	this
WARG3097.txt	nonnative	non_subject	nominal	previous	new	this+NP
WARG3097.txt	nonnative	non_subject	non_nominal	previous	new	this+NP
WARG3097.txt	nonnative	non_subject	non_nominal	far	new	this+NP
WARG3097.txt	nonnative	subject	nominal	previous	new	this+NP
WARG3089.txt	nonnative	subject	nominal	previous	given	this+NP
WARG3078.txt	nonnative	non_subject	non_nominal	previous	given	this
WARG3078.txt	nonnative	non_subject	non_nominal	previous	new	this
WARG3078.txt	nonnative	non_subject	non_nominal	far	given	this
WARG3078.txt	nonnative	non_subject	non_nominal	far	new	this
WARG3070.txt	nonnative	non_subject	non_nominal	previous	new	this+NP
WARG3070.txt	nonnative	subject	non_nominal	previous	new	this+NP
WARG3070.txt	nonnative	non_subject	non_nominal	previous	new	this+NP
WARG3070.txt	nonnative	non_subject	non_nominal	previous	new	this+NP
WARG3063.txt	nonnative	subject	non_nominal	previous	given	this
WARG3063.txt	nonnative	non_subject	non_nominal	previous	given	this+NP
WARG3063.txt	nonnative	non_subject	non_nominal	previous	new	this+NP
WARG3058.txt	nonnative	non_subject	non_nominal	far	given	this
WARG3057.txt	nonnative	subject	non_nominal	far	given	this
WARG3056.txt	nonnative	non_subject	non_nominal	far	new	this+NP
WARG3055.txt	nonnative	subject	non_nominal	far	new	this
WARG3055.txt	nonnative	non_subject	non_nominal	far	new	this+NP
WARG3049.txt	nonnative	non_subject	non_nominal	previous	new	this+NP
WARG3048.txt	nonnative	non_subject	non_nominal	previous	given	this
WARG3034.txt	nonnative	non_subject	non_nominal	previous	new	this+NP
WARG3034.txt	nonnative	subject	non_nominal	previous	new	this+NP
WARG3034.txt	nonnative	non_subject	nominal	previous	given	this+NP
WARG2965.txt	nonnative	non_subject	non_nominal	previous	new	this+NP
WARG2964.txt	nonnative	non_subject	non_nominal	far	new	this+NP
WARG2963.txt	nonnative	subject	nominal	previous	given	this+NP
WARG2962.txt	nonnative	non_subject	non_nominal	previous	new	this+NP
WARG2960.txt	nonnative	non_subject	non_nominal	previous	new	this+NP
WARG2934.txt	nonnative	subject	non_nominal	far	given	this
WARG2931.txt	nonnative	non_subject	non_nominal	previous	given	this
WARG2931.txt	nonnative	non_subject	non_nominal	previous	new	this+NP
WARG2929.txt	nonnative	non_subject	non_nominal	far	new	this+NP
WARG2899.txt	nonnative	non_subject	nominal	far	new	this+NP
WARG2899.txt	nonnative	non_subject	non_nominal	previous	new	this+NP
WARG2896.txt	nonnative	non_subject	non_nominal	far	new	this+NP
WARG2892.txt	nonnative	non_subject	non_nominal	far	new	this+NP
WARG2885.txt	nonnative	non_subject	nominal	previous	new	this+NP
WARG2885.txt	nonnative	non_subject	non_nominal	previous	new	this+NP
WARG2885.txt	nonnative	subject	non_nominal	far	given	this+NP
WARG2885.txt	nonnative	subject	non_nominal	far	given	this+NP
WARG2885.txt	nonnative	non_subject	non_nominal	previous	given	this+NP
WARG2883.txt	nonnative	subject	non_nominal	far	new	this
WARG2882.txt	nonnative	subject	non_nominal	previous	given	this+NP
WARG2882.txt	nonnative	non_subject	non_nominal	previous	given	this+NP
WARG2807.txt	nonnative	non_subject	non_nominal	previous	new	this+NP
WARG2804.txt	nonnative	subject	non_nominal	previous	given	this
WARG2804.txt	nonnative	non_subject	nominal	previous	new	this+NP
WARG2801.txt	nonnative	non_subject	non_nominal	far	given	this
WARG2796.txt	nonnative	non_subject	non_nominal	far	given	this
WARG2792.txt	nonnative	subject	non_nominal	previous	given	this
WARG2784.txt	nonnative	subject	non_nominal	previous	new	this
WARG2784.txt	nonnative	subject	nominal	previous	given	this+NP
WARG2784.txt	nonnative	subject	nominal	far	given	this+NP
WARG2784.txt	nonnative	non_subject	nominal	far	new	this+NP
WARG2784.txt	nonnative	non_subject	non_nominal	far	new	this+NP
WARG2765.txt	nonnative	non_subject	non_nominal	previous	new	this+NP
WARG2762.txt	nonnative	non_subject	non_nominal	far	new	this+NP
WARG2758.txt	nonnative	non_subject	non_nominal	far	new	this+NP
WARG2713.txt	nonnative	non_subject	non_nominal	far	new	this+NP
WARG2710.txt	nonnative	subject	nominal	far	new	this
WARG2710.txt	nonnative	subject	non_nominal	previous	new	this
WARG2710.txt	nonnative	subject	non_nominal	previous	new	this+NP
WARG2710.txt	nonnative	non_subject	nominal	previous	given	this+NP
WARG2710.txt	nonnative	non_subject	nominal	previous	given	this+NP
WARG2640.txt	nonnative	subject	non_nominal	previous	given	this
WARG2640.txt	nonnative	non_subject	nominal	previous	given	this+NP
WARG2627.txt	nonnative	non_subject	non_nominal	far	new	this+NP
WARG2625.txt	nonnative	subject	non_nominal	previous	new	this
WARG2625.txt	nonnative	subject	non_nominal	previous	new	this
WARG2625.txt	nonnative	non_subject	non_nominal	previous	new	this+NP
WARG2625.txt	nonnative	non_subject	non_nominal	previous	new	this+NP
WARG2625.txt	nonnative	non_subject	non_nominal	far	new	this+NP
WARG2623.txt	nonnative	subject	non_nominal	previous	new	this
WARG2623.txt	nonnative	non_subject	non_nominal	previous	new	this+NP
WARG2623.txt	nonnative	subject	nominal	previous	new	this+NP
WARG2618.txt	nonnative	non_subject	non_nominal	far	given	this
WARG2618.txt	nonnative	non_subject	non_nominal	far	given	this+NP
WARG2615.txt	nonnative	subject	non_nominal	previous	given	this
WARG2615.txt	nonnative	non_subject	non_nominal	previous	new	this+NP
WARG2615.txt	nonnative	non_subject	non_nominal	previous	new	this+NP
WARG2613.txt	nonnative	non_subject	non_nominal	previous	new	this
WARG2613.txt	nonnative	non_subject	nominal	previous	given	this+NP
WARG2613.txt	nonnative	non_subject	non_nominal	previous	new	this+NP
WARG2613.txt	nonnative	non_subject	non_nominal	previous	new	this+NP
WARG2613.txt	nonnative	non_subject	non_nominal	previous	new	this+NP
WARG2613.txt	nonnative	non_subject	non_nominal	far	new	this+NP
WARG2599.txt	nonnative	non_subject	non_nominal	previous	new	this+NP
WARG2599.txt	nonnative	non_subject	non_nominal	previous	new	this+NP
WARG2597.txt	nonnative	non_subject	non_nominal	previous	new	this+NP
WARG2596.txt	nonnative	non_subject	non_nominal	far	given	this
WARG2595.txt	nonnative	subject	non_nominal	previous	given	this
WARG2595.txt	nonnative	non_subject	non_nominal	far	new	this+NP
WARG2593.txt	nonnative	non_subject	non_nominal	far	given	this+NP
WARG2592.txt	nonnative	non_subject	non_nominal	previous	given	this
WARG2592.txt	nonnative	non_subject	non_nominal	previous	given	this
WARG2592.txt	nonnative	non_subject	non_nominal	previous	new	this+NP
WARG2590.txt	nonnative	subject	nominal	previous	given	this
WARG2590.txt	nonnative	subject	non_nominal	previous	given	this
WARG2590.txt	nonnative	subject	non_nominal	previous	given	this
WARG2590.txt	nonnative	non_subject	non_nominal	far	new	this
WARG2590.txt	nonnative	non_subject	non_nominal	previous	new	this+NP
WARG2590.txt	nonnative	non_subject	non_nominal	previous	new	this+NP
WARG2590.txt	nonnative	non_subject	non_nominal	previous	new	this+NP
WARG2590.txt	nonnative	non_subject	non_nominal	far	new	this+NP
WARG2589.txt	nonnative	subject	non_nominal	previous	new	this
WARG2589.txt	nonnative	subject	non_nominal	far	new	this
WARG2589.txt	nonnative	non_subject	non_nominal	previous	given	this
WARG2589.txt	nonnative	non_subject	non_nominal	previous	given	this+NP
WARG2588.txt	nonnative	non_subject	non_nominal	previous	given	this
WARG2588.txt	nonnative	non_subject	nominal	previous	given	this+NP
WARG2587.txt	nonnative	subject	non_nominal	previous	given	this
WARG2587.txt	nonnative	subject	non_nominal	previous	new	this
WARG2586.txt	nonnative	subject	non_nominal	previous	given	this
WARG2586.txt	nonnative	subject	non_nominal	far	new	this
WARG2586.txt	nonnative	non_subject	non_nominal	previous	new	this+NP
WARG2586.txt	nonnative	non_subject	non_nominal	previous	new	this+NP
WARG2581.txt	nonnative	subject	nominal	far	new	this+NP
WARG2580.txt	nonnative	non_subject	nominal	previous	new	this+NP
WARG2580.txt	nonnative	non_subject	non_nominal	previous	new	this+NP
WARG2580.txt	nonnative	non_subject	non_nominal	previous	new	this+NP
WARG2580.txt	nonnative	non_subject	non_nominal	previous	new	this+NP
WARG2569.txt	nonnative	subject	non_nominal	previous	given	this
WARG2569.txt	nonnative	non_subject	non_nominal	far	new	this+NP
WARG2569.txt	nonnative	subject	non_nominal	previous	new	this+NP
WARG2569.txt	nonnative	subject	non_nominal	far	new	this+NP
WARG2569.txt	nonnative	non_subject	non_nominal	previous	new	this+NP
WARG2532.txt	nonnative	non_subject	non_nominal	previous	new	this+NP
WARG2512.txt	nonnative	subject	nominal	previous	given	this
WARG2512.txt	nonnative	subject	non_nominal	previous	given	this+NP
WARG2497.txt	nonnative	non_subject	non_nominal	far	new	this+NP
WARG2496.txt	nonnative	non_subject	non_nominal	previous	given	this
WARG2496.txt	nonnative	non_subject	non_nominal	far	given	this
WARG2496.txt	nonnative	non_subject	non_nominal	far	given	this
WARG2496.txt	nonnative	subject	non_nominal	far	new	this+NP
WARG2496.txt	nonnative	non_subject	non_nominal	far	new	this+NP
WARG2493.txt	nonnative	subject	non_nominal	previous	given	this
WARG2493.txt	nonnative	subject	non_nominal	previous	new	this
WARG2493.txt	nonnative	non_subject	non_nominal	far	new	this+NP
WARG2493.txt	nonnative	non_subject	non_nominal	far	new	this+NP
WARG2491.txt	nonnative	non_subject	non_nominal	far	new	this+NP
WARG2491.txt	nonnative	subject	non_nominal	far	new	this+NP
WARG2467.txt	nonnative	non_subject	non_nominal	far	new	this+NP
WARG2466.txt	nonnative	non_subject	non_nominal	previous	new	this+NP
WARG2466.txt	nonnative	non_subject	non_nominal	previous	new	this+NP
WARG2430.txt	nonnative	non_subject	non_nominal	previous	given	this
WARG2430.txt	nonnative	non_subject	non_nominal	previous	new	this+NP
WARG2430.txt	nonnative	non_subject	non_nominal	previous	new	this+NP
WARG2428.txt	nonnative	non_subject	nominal	previous	given	this+NP
WARG2428.txt	nonnative	non_subject	nominal	previous	new	this+NP
WARG2428.txt	nonnative	non_subject	non_nominal	far	new	this+NP
WARG2416.txt	nonnative	subject	non_nominal	previous	new	this+NP
WARG2415.txt	nonnative	subject	non_nominal	previous	given	this
WARG2415.txt	nonnative	subject	non_nominal	far	given	this
WARG2415.txt	nonnative	non_subject	non_nominal	far	given	this
WARG2412.txt	nonnative	non_subject	non_nominal	far	new	this+NP
WARG2410.txt	nonnative	subject	non_nominal	previous	given	this
WARG2410.txt	nonnative	non_subject	nominal	previous	given	this+NP
WARG2410.txt	nonnative	non_subject	non_nominal	previous	new	this+NP
WARG2374.txt	nonnative	non_subject	non_nominal	previous	new	this+NP
WARG2330.txt	nonnative	non_subject	non_nominal	far	new	this+NP
WARG2329.txt	nonnative	non_subject	non_nominal	far	new	this+NP
WARG2322.txt	nonnative	non_subject	non_nominal	previous	given	this
WARG2322.txt	nonnative	non_subject	non_nominal	previous	new	this+NP
WARG2313.txt	nonnative	subject	non_nominal	previous	given	this
WARG2313.txt	nonnative	non_subject	non_nominal	previous	new	this+NP
WARG2298.txt	nonnative	subject	non_nominal	previous	new	this
WARG2298.txt	nonnative	non_subject	nominal	previous	given	this+NP
WARG2298.txt	nonnative	subject	nominal	previous	given	this+NP
WARG2296.txt	nonnative	non_subject	non_nominal	previous	new	this+NP
WARG2293.txt	nonnative	non_subject	non_nominal	previous	given	this
WARG2293.txt	nonnative	subject	non_nominal	previous	new	this
WARG2293.txt	nonnative	non_subject	non_nominal	previous	new	this+NP
WARG2286.txt	nonnative	non_subject	non_nominal	previous	new	this+NP
WARG2283.txt	nonnative	non_subject	non_nominal	previous	given	this
WARG2283.txt	nonnative	subject	non_nominal	previous	given	this
WARG2283.txt	nonnative	non_subject	non_nominal	previous	new	this+NP
WARG2283.txt	nonnative	non_subject	non_nominal	previous	new	this+NP
WARG2283.txt	nonnative	non_subject	non_nominal	previous	new	this+NP
WARG2283.txt	nonnative	non_subject	non_nominal	previous	new	this+NP
WARG2283.txt	nonnative	non_subject	non_nominal	previous	new	this+NP
WARG2262.txt	nonnative	non_subject	non_nominal	previous	new	this+NP
WARG2247.txt	nonnative	non_subject	non_nominal	previous	new	this+NP
WARG2155.txt	nonnative	non_subject	non_nominal	previous	new	this+NP
WARG2153.txt	nonnative	non_subject	non_nominal	previous	new	this+NP
WARG2153.txt	nonnative	subject	non_nominal	previous	new	this+NP
WARG2153.txt	nonnative	non_subject	non_nominal	previous	given	this+NP
WARG2152.txt	nonnative	subject	non_nominal	previous	new	this+NP
WARG2152.txt	nonnative	non_subject	nominal	previous	new	this+NP
WARG2152.txt	nonnative	non_subject	non_nominal	previous	new	this+NP
WARG2150.txt	nonnative	subject	non_nominal	previous	new	this+NP
WARG2149.txt	nonnative	non_subject	nominal	far	new	this+NP
WARG2149.txt	nonnative	non_subject	non_nominal	previous	new	this+NP
WARG2143.txt	nonnative	subject	non_nominal	far	given	this
WARG2143.txt	nonnative	non_subject	non_nominal	previous	given	this
WARG2135.txt	nonnative	subject	non_nominal	previous	given	this
WARG2135.txt	nonnative	non_subject	non_nominal	far	new	this+NP
WARG2135.txt	nonnative	non_subject	non_nominal	far	new	this+NP
WARG2133.txt	nonnative	subject	non_nominal	previous	new	this
WARG2131.txt	nonnative	non_subject	nominal	previous	new	this+NP
WARG2131.txt	nonnative	non_subject	non_nominal	previous	new	this+NP
WARG2128.txt	nonnative	subject	nominal	far	given	this+NP
WARG2128.txt	nonnative	subject	non_nominal	previous	new	this+NP
WARG2128.txt	nonnative	non_subject	nominal	far	given	this+NP
WARG2128.txt	nonnative	non_subject	non_nominal	previous	new	this+NP
WARG2128.txt	nonnative	non_subject	non_nominal	previous	new	this+NP
WARG2126.txt	nonnative	subject	non_nominal	previous	given	this
WARG2126.txt	nonnative	non_subject	non_nominal	previous	given	this
WARG2126.txt	nonnative	subject	non_nominal	far	new	this+NP
WARG2126.txt	nonnative	non_subject	nominal	far	given	this+NP
WARG2126.txt	nonnative	non_subject	non_nominal	far	new	this+NP
WARG2124.txt	nonnative	subject	non_nominal	far	new	this+NP
WARG2124.txt	nonnative	non_subject	non_nominal	previous	new	this+NP
WARG2121.txt	nonnative	non_subject	non_nominal	far	new	this+NP
WARG2121.txt	nonnative	subject	non_nominal	previous	new	this+NP
WARG2120.txt	nonnative	subject	non_nominal	far	given	this
WARG2120.txt	nonnative	non_subject	non_nominal	previous	given	this
WARG2120.txt	nonnative	non_subject	non_nominal	previous	new	this+NP
WARG2118.txt	nonnative	subject	non_nominal	previous	given	this
WARG2118.txt	nonnative	non_subject	non_nominal	far	new	this+NP
WARG2115.txt	nonnative	non_subject	nominal	previous	given	this
WARG2114.txt	nonnative	subject	non_nominal	previous	given	this
WARG2113.txt	nonnative	subject	non_nominal	previous	given	this
WARG2113.txt	nonnative	subject	non_nominal	previous	given	this
WARG2113.txt	nonnative	non_subject	non_nominal	previous	given	this
WARG2113.txt	nonnative	non_subject	non_nominal	previous	new	this+NP
WARG2106.txt	nonnative	non_subject	non_nominal	previous	new	this+NP
WARG2098.txt	nonnative	non_subject	non_nominal	far	new	this+NP
WARG2098.txt	nonnative	non_subject	non_nominal	far	new	this+NP
WARG2098.txt	nonnative	subject	non_nominal	previous	new	this+NP
WARG2083.txt	nonnative	non_subject	non_nominal	previous	new	this+NP
WARG2078.txt	nonnative	non_subject	non_nominal	previous	new	this+NP
WARG2070.txt	nonnative	non_subject	nominal	previous	given	this+NP
WARG2067.txt	nonnative	non_subject	nominal	previous	given	this
WARG2028.txt	nonnative	non_subject	non_nominal	previous	new	this+NP
WARG2027.txt	nonnative	non_subject	non_nominal	previous	new	this+NP
WARG2027.txt	nonnative	non_subject	non_nominal	previous	new	this+NP
WARG2025.txt	nonnative	non_subject	non_nominal	previous	new	this+NP
WARG2002.txt	nonnative	non_subject	non_nominal	previous	given	this
WARG1999.txt	nonnative	non_subject	non_nominal	previous	new	this+NP
WARG1997.txt	nonnative	non_subject	non_nominal	previous	new	this+NP
WARG1997.txt	nonnative	non_subject	non_nominal	previous	new	this+NP
WARG1993.txt	nonnative	non_subject	non_nominal	previous	given	this
WARG1993.txt	nonnative	non_subject	non_nominal	previous	new	this+NP
WARG1987.txt	nonnative	non_subject	non_nominal	previous	given	this
WARG1987.txt	nonnative	non_subject	non_nominal	far	new	this+NP
WARG1987.txt	nonnative	subject	non_nominal	far	given	this+NP
WARG1987.txt	nonnative	subject	non_nominal	far	given	this+NP
WARG1987.txt	nonnative	non_subject	nominal	previous	given	this+NP
WARG1987.txt	nonnative	non_subject	non_nominal	previous	new	this+NP
WARG1987.txt	nonnative	non_subject	non_nominal	far	given	this+NP
WARG1987.txt	nonnative	non_subject	non_nominal	far	given	this+NP
WARG1987.txt	nonnative	non_subject	non_nominal	far	new	this+NP
WARG1985.txt	nonnative	non_subject	non_nominal	previous	given	this+NP
WARG1985.txt	nonnative	non_subject	non_nominal	previous	given	this+NP
WARG1985.txt	nonnative	non_subject	non_nominal	far	given	this+NP
WARG1960.txt	nonnative	non_subject	non_nominal	previous	given	this
WARG1960.txt	nonnative	non_subject	non_nominal	previous	new	this+NP
WARG1960.txt	nonnative	non_subject	non_nominal	far	new	this+NP
WARG1950.txt	nonnative	non_subject	non_nominal	far	new	this+NP
WARG1946.txt	nonnative	non_subject	non_nominal	previous	given	this
WARG1946.txt	nonnative	subject	non_nominal	previous	new	this+NP
WARG1910.txt	nonnative	subject	non_nominal	previous	given	this
WARG1910.txt	nonnative	non_subject	non_nominal	previous	given	this+NP
WARG1910.txt	nonnative	non_subject	non_nominal	previous	new	this+NP
WARG1854.txt	nonnative	non_subject	non_nominal	previous	new	this+NP
WARG1848.txt	nonnative	non_subject	nominal	previous	given	this+NP
WARG1832.txt	nonnative	non_subject	non_nominal	previous	new	this+NP
WARG1831.txt	nonnative	non_subject	non_nominal	previous	new	this+NP
WARG1831.txt	nonnative	non_subject	non_nominal	previous	new	this+NP
WARG1830.txt	nonnative	subject	non_nominal	far	given	this
WARG1712.txt	nonnative	non_subject	non_nominal	far	given	this
WARG1712.txt	nonnative	subject	non_nominal	previous	given	this+NP
WARG1712.txt	nonnative	non_subject	nominal	previous	new	this+NP
WARG1712.txt	nonnative	non_subject	non_nominal	previous	new	this+NP
WARG1689.txt	nonnative	non_subject	non_nominal	far	given	this
WARG1685.txt	nonnative	subject	non_nominal	previous	given	this
WARG1685.txt	nonnative	non_subject	non_nominal	far	new	this+NP
WARG1682.txt	nonnative	subject	non_nominal	previous	given	this
WARG1682.txt	nonnative	non_subject	non_nominal	far	new	this+NP
WARG1682.txt	nonnative	non_subject	nominal	previous	new	this+NP
WARG1682.txt	nonnative	non_subject	non_nominal	previous	new	this+NP
WARG1679.txt	nonnative	non_subject	non_nominal	previous	given	this
WARG1667.txt	nonnative	subject	non_nominal	far	new	this
WARG1667.txt	nonnative	non_subject	non_nominal	far	new	this+NP
WARG1665.txt	nonnative	non_subject	non_nominal	previous	new	this+NP
WARG1664.txt	nonnative	non_subject	non_nominal	far	new	this+NP
WARG1664.txt	nonnative	non_subject	non_nominal	previous	new	this+NP
WARG1664.txt	nonnative	non_subject	non_nominal	far	new	this+NP
WARG1664.txt	nonnative	non_subject	non_nominal	far	new	this+NP
WARG1662.txt	nonnative	non_subject	non_nominal	previous	given	this+NP
WARG1661.txt	nonnative	non_subject	nominal	previous	new	this+NP
WARG1659.txt	nonnative	non_subject	non_nominal	previous	new	this+NP
WARG1659.txt	nonnative	non_subject	non_nominal	previous	new	this+NP
WARG1658.txt	nonnative	non_subject	non_nominal	previous	new	this+NP
WARG1656.txt	nonnative	non_subject	non_nominal	far	given	this
WARG1651.txt	nonnative	subject	non_nominal	previous	given	this
WARG1651.txt	nonnative	subject	non_nominal	far	new	this+NP
WARG1651.txt	nonnative	non_subject	non_nominal	previous	new	this+NP
WARG1651.txt	nonnative	non_subject	non_nominal	far	new	this+NP
WARG1647.txt	nonnative	subject	non_nominal	previous	new	this
WARG1647.txt	nonnative	non_subject	non_nominal	far	new	this+NP
WARG1645.txt	nonnative	subject	non_nominal	previous	new	this
WARG1645.txt	nonnative	non_subject	non_nominal	far	new	this+NP
WARG1645.txt	nonnative	non_subject	non_nominal	previous	new	this+NP
WARG1645.txt	nonnative	non_subject	non_nominal	far	new	this+NP
WARG1645.txt	nonnative	non_subject	non_nominal	far	new	this+NP
WARG1622.txt	nonnative	non_subject	non_nominal	previous	new	this+NP
WARG1621.txt	nonnative	non_subject	non_nominal	previous	new	this+NP
WARG1614.txt	nonnative	subject	non_nominal	previous	given	this+NP
WARG1613.txt	nonnative	non_subject	non_nominal	previous	given	this
WARG1613.txt	nonnative	non_subject	non_nominal	far	given	this
WARG1602.txt	nonnative	subject	non_nominal	previous	new	this
WARG1600.txt	nonnative	subject	non_nominal	far	given	this+NP
WARG1591.txt	nonnative	non_subject	non_nominal	previous	new	this+NP
WARG1591.txt	nonnative	subject	non_nominal	previous	new	this+NP
WARG1591.txt	nonnative	subject	non_nominal	far	new	this+NP
WARG1591.txt	nonnative	non_subject	nominal	previous	new	this+NP
WARG1591.txt	nonnative	non_subject	non_nominal	far	new	this+NP
WARG1582.txt	nonnative	non_subject	non_nominal	previous	given	this
WARG1582.txt	nonnative	non_subject	non_nominal	previous	new	this+NP
WARG1578.txt	nonnative	non_subject	non_nominal	previous	new	this+NP
WARG1559.txt	nonnative	non_subject	non_nominal	far	new	this+NP
WARG1559.txt	nonnative	subject	non_nominal	previous	new	this+NP
WARG1558.txt	nonnative	non_subject	non_nominal	previous	new	this+NP
WARG1557.txt	nonnative	subject	nominal	previous	new	this
WARG1557.txt	nonnative	non_subject	non_nominal	previous	new	this+NP
WARG1557.txt	nonnative	subject	non_nominal	previous	new	this+NP
WARG1557.txt	nonnative	non_subject	non_nominal	previous	new	this+NP
WARG1524.txt	nonnative	non_subject	non_nominal	previous	new	this+NP
WARG1496.txt	nonnative	non_subject	non_nominal	far	given	this
WARG1496.txt	nonnative	subject	non_nominal	far	new	this+NP
WARG1493.txt	nonnative	subject	non_nominal	far	given	this
WARG1493.txt	nonnative	subject	non_nominal	previous	new	this+NP
WARG1394.txt	nonnative	non_subject	nominal	far	given	this+NP
WARG1394.txt	nonnative	non_subject	non_nominal	previous	given	this+NP
WARG1394.txt	nonnative	non_subject	non_nominal	far	new	this+NP
WARG1364.txt	nonnative	subject	non_nominal	previous	given	this
WARG1364.txt	nonnative	non_subject	non_nominal	previous	new	this+NP
WARG1362.txt	nonnative	subject	nominal	previous	new	this+NP
WARG1362.txt	nonnative	non_subject	nominal	previous	new	this+NP
WARG1361.txt	nonnative	non_subject	non_nominal	previous	given	this
WARG1360.txt	nonnative	subject	non_nominal	far	new	this+NP
WARG1319.txt	nonnative	subject	nominal	far	new	this
WARG1319.txt	nonnative	subject	non_nominal	previous	given	this
WARG1319.txt	nonnative	subject	nominal	far	new	this+NP
WARG1304.txt	nonnative	non_subject	nominal	far	given	this+NP
WARG1231.txt	nonnative	subject	non_nominal	previous	given	this
WARG1231.txt	nonnative	non_subject	non_nominal	previous	given	this+NP
WARG1222.txt	nonnative	non_subject	non_nominal	previous	given	this
WARG1222.txt	nonnative	non_subject	non_nominal	far	new	this+NP
WARG1222.txt	nonnative	non_subject	non_nominal	far	new	this+NP
WARG1222.txt	nonnative	non_subject	non_nominal	far	new	this+NP
WARG1222.txt	nonnative	non_subject	non_nominal	far	new	this+NP
WARG1222.txt	nonnative	non_subject	non_nominal	far	new	this+NP
WARG1222.txt	nonnative	non_subject	non_nominal	far	new	this+NP
WARG1214.txt	nonnative	non_subject	non_nominal	previous	new	this+NP
WARG1201.txt	nonnative	non_subject	non_nominal	previous	new	this+NP
WARG1200.txt	nonnative	subject	non_nominal	previous	given	this
WARG1200.txt	nonnative	subject	non_nominal	previous	given	this
WARG1200.txt	nonnative	non_subject	non_nominal	previous	new	this+NP
WARG1200.txt	nonnative	non_subject	non_nominal	previous	new	this+NP
WARG1189.txt	nonnative	non_subject	non_nominal	previous	new	this+NP
WARG1189.txt	nonnative	non_subject	non_nominal	far	given	this+NP
WARG1189.txt	nonnative	non_subject	non_nominal	far	new	this+NP
WARG1188.txt	nonnative	non_subject	non_nominal	previous	given	this
WARG1187.txt	nonnative	non_subject	non_nominal	previous	given	this
WARG1187.txt	nonnative	subject	nominal	previous	given	this
WARG1187.txt	nonnative	non_subject	non_nominal	previous	new	this+NP
WARG1185.txt	nonnative	subject	nominal	previous	new	this+NP
WARG1183.txt	nonnative	subject	non_nominal	far	new	this+NP
WARG1183.txt	nonnative	non_subject	non_nominal	far	new	this+NP
WARG1183.txt	nonnative	non_subject	non_nominal	far	new	this+NP
WARG1182.txt	nonnative	non_subject	non_nominal	previous	new	this
WARG1182.txt	nonnative	subject	non_nominal	far	new	this+NP
WARG1182.txt	nonnative	non_subject	non_nominal	previous	new	this+NP
WARG1182.txt	nonnative	non_subject	non_nominal	previous	new	this+NP
WARG1180.txt	nonnative	non_subject	non_nominal	previous	new	this+NP
WARG1180.txt	nonnative	non_subject	non_nominal	far	new	this+NP
WARG1179.txt	nonnative	non_subject	non_nominal	previous	given	this
WARG1179.txt	nonnative	non_subject	non_nominal	previous	given	this
WARG1178.txt	nonnative	subject	non_nominal	previous	new	this+NP
WARG1177.txt	nonnative	non_subject	non_nominal	previous	new	this+NP
WARG1176.txt	nonnative	non_subject	non_nominal	previous	given	this
WARG1176.txt	nonnative	non_subject	non_nominal	far	given	this+NP
WARG1165.txt	nonnative	non_subject	non_nominal	previous	new	this+NP
WARG1162.txt	nonnative	non_subject	non_nominal	previous	given	this
WARG1161.txt	nonnative	non_subject	non_nominal	previous	given	this
WARG1161.txt	nonnative	non_subject	non_nominal	previous	new	this+NP
WARG1134.txt	nonnative	subject	non_nominal	previous	given	this
WARG1093.txt	nonnative	subject	non_nominal	previous	new	this
WARG1093.txt	nonnative	non_subject	nominal	previous	given	this+NP
WARG1093.txt	nonnative	non_subject	non_nominal	far	new	this+NP
WARG1092.txt	nonnative	non_subject	non_nominal	previous	new	this+NP
WARG1063.txt	nonnative	non_subject	non_nominal	previous	new	this+NP
WARG1063.txt	nonnative	non_subject	non_nominal	previous	new	this+NP
WARG1063.txt	nonnative	non_subject	non_nominal	previous	new	this+NP
WARG1060.txt	nonnative	non_subject	nominal	far	new	this+NP
WARG1048.txt	nonnative	non_subject	non_nominal	previous	given	this+NP
WARG1048.txt	nonnative	non_subject	non_nominal	far	new	this+NP
WARG1026.txt	nonnative	subject	nominal	previous	given	this+NP
WARG1026.txt	nonnative	non_subject	nominal	previous	new	this+NP
WARG1026.txt	nonnative	non_subject	nominal	far	new	this+NP
WARG1016.txt	nonnative	subject	non_nominal	previous	new	this
WARG1014.txt	nonnative	non_subject	non_nominal	previous	new	this+NP
WARG1014.txt	nonnative	non_subject	non_nominal	far	new	this+NP
WARG1014.txt	nonnative	subject	non_nominal	previous	new	this+NP
WARG1014.txt	nonnative	subject	non_nominal	far	new	this+NP
WARG1010.txt	nonnative	subject	non_nominal	far	given	this+NP
WARG1010.txt	nonnative	non_subject	non_nominal	previous	new	this+NP
WARG0972.txt	nonnative	subject	non_nominal	far	given	this
WARG0959.txt	nonnative	non_subject	non_nominal	previous	new	this+NP
WARG0926.txt	nonnative	non_subject	non_nominal	previous	new	this+NP
WARG0926.txt	nonnative	subject	non_nominal	previous	new	this+NP
WARG0926.txt	nonnative	subject	non_nominal	far	new	this+NP
WARG0894.txt	nonnative	non_subject	non_nominal	previous	given	this
WARG0894.txt	nonnative	subject	non_nominal	previous	given	this+NP
WARG0894.txt	nonnative	non_subject	non_nominal	previous	given	this+NP
WARG0894.txt	nonnative	non_subject	non_nominal	previous	new	this+NP
WARG0893.txt	nonnative	subject	nominal	previous	given	this+NP
WARG0889.txt	nonnative	non_subject	non_nominal	far	given	this
WARG0889.txt	nonnative	non_subject	non_nominal	previous	new	this+NP
WARG0889.txt	nonnative	non_subject	non_nominal	far	new	this+NP
WARG0888.txt	nonnative	non_subject	non_nominal	previous	new	this+NP
WARG0888.txt	nonnative	non_subject	nominal	previous	given	this+NP
WARG0888.txt	nonnative	non_subject	non_nominal	far	new	this+NP
WARG0835.txt	nonnative	non_subject	nominal	far	new	this+NP
WARG0835.txt	nonnative	non_subject	nominal	previous	new	this+NP
WARG0835.txt	nonnative	non_subject	non_nominal	far	new	this+NP
WARG0763.txt	nonnative	non_subject	non_nominal	far	given	this
WARG0750.txt	nonnative	non_subject	nominal	previous	given	this
WARG0741.txt	nonnative	subject	non_nominal	far	new	this+NP
WARG0735.txt	nonnative	non_subject	non_nominal	far	new	this+NP
WARG0732.txt	nonnative	non_subject	non_nominal	previous	given	this
WARG0732.txt	nonnative	non_subject	non_nominal	previous	new	this
WARG0732.txt	nonnative	subject	non_nominal	previous	given	this+NP
WARG0732.txt	nonnative	subject	non_nominal	far	new	this+NP
WARG0731.txt	nonnative	subject	non_nominal	previous	new	this
WARG0731.txt	nonnative	non_subject	non_nominal	previous	new	this+NP
WARG0730.txt	nonnative	non_subject	non_nominal	far	new	this+NP
WARG0728.txt	nonnative	non_subject	non_nominal	far	given	this
WARG0728.txt	nonnative	non_subject	nominal	far	new	this
WARG0725.txt	nonnative	non_subject	non_nominal	far	new	this
WARG0725.txt	nonnative	non_subject	non_nominal	previous	new	this+NP
WARG0721.txt	nonnative	non_subject	non_nominal	previous	new	this+NP
WARG0715.txt	nonnative	non_subject	non_nominal	previous	new	this+NP
WARG0714.txt	nonnative	non_subject	non_nominal	previous	new	this+NP
WARG0714.txt	nonnative	subject	non_nominal	far	new	this+NP
WARG0714.txt	nonnative	non_subject	non_nominal	far	new	this+NP
WARG0709.txt	nonnative	non_subject	non_nominal	far	new	this+NP
WARG0709.txt	nonnative	non_subject	non_nominal	previous	new	this+NP
WARG0708.txt	nonnative	non_subject	non_nominal	previous	new	this+NP
WARG0704.txt	nonnative	non_subject	non_nominal	previous	new	this+NP
WARG0704.txt	nonnative	non_subject	non_nominal	far	new	this+NP
WARG0694.txt	nonnative	non_subject	non_nominal	previous	new	this+NP
WARG0694.txt	nonnative	non_subject	non_nominal	previous	new	this+NP
WARG0694.txt	nonnative	subject	non_nominal	previous	new	this+NP
WARG0694.txt	nonnative	non_subject	non_nominal	far	new	this+NP
WARG0692.txt	nonnative	subject	non_nominal	far	new	this
WARG0692.txt	nonnative	non_subject	nominal	far	new	this+NP
WARG0692.txt	nonnative	non_subject	non_nominal	far	new	this+NP
WARG0679.txt	nonnative	subject	non_nominal	previous	given	this
WARG0679.txt	nonnative	non_subject	non_nominal	far	new	this+NP
WARG0677.txt	nonnative	non_subject	non_nominal	previous	new	this+NP
WARG0650.txt	nonnative	non_subject	non_nominal	previous	given	this
WARG0637.txt	nonnative	non_subject	non_nominal	far	new	this+NP
WARG0624.txt	nonnative	non_subject	nominal	previous	given	this+NP
WARG0624.txt	nonnative	non_subject	non_nominal	previous	new	this+NP
WARG0622.txt	nonnative	subject	non_nominal	far	new	this
WARG0622.txt	nonnative	non_subject	non_nominal	far	new	this+NP
WARG0593.txt	nonnative	subject	non_nominal	previous	given	this
WARG0593.txt	nonnative	subject	non_nominal	previous	given	this
WARG0593.txt	nonnative	subject	non_nominal	previous	new	this
WARG0588.txt	nonnative	non_subject	non_nominal	previous	new	this+NP
WARG0587.txt	nonnative	subject	nominal	far	given	this
WARG0587.txt	nonnative	non_subject	non_nominal	far	new	this+NP
WARG0587.txt	nonnative	subject	non_nominal	previous	new	this+NP
WARG0587.txt	nonnative	non_subject	non_nominal	previous	new	this+NP
WARG0581.txt	nonnative	non_subject	non_nominal	far	new	this+NP
WARG0581.txt	nonnative	subject	nominal	previous	new	this+NP
WARG0581.txt	nonnative	subject	non_nominal	previous	given	this+NP
WARG0581.txt	nonnative	subject	non_nominal	previous	given	this+NP
WARG0581.txt	nonnative	non_subject	non_nominal	far	given	this+NP
WARG0575.txt	nonnative	non_subject	non_nominal	far	new	this+NP
WARG0575.txt	nonnative	non_subject	nominal	previous	new	this+NP
WARG0575.txt	nonnative	non_subject	non_nominal	far	new	this+NP
WARG0573.txt	nonnative	subject	non_nominal	far	given	this
WARG0561.txt	nonnative	subject	non_nominal	far	new	this
WARG0561.txt	nonnative	non_subject	non_nominal	far	new	this+NP
WARG0561.txt	nonnative	non_subject	nominal	previous	new	this+NP
WARG0561.txt	nonnative	non_subject	nominal	far	new	this+NP
WARG0561.txt	nonnative	non_subject	non_nominal	far	new	this+NP
WARG0558.txt	nonnative	non_subject	non_nominal	previous	given	this
WARG0558.txt	nonnative	subject	non_nominal	far	new	this
WARG0558.txt	nonnative	non_subject	non_nominal	previous	new	this+NP
WARG0558.txt	nonnative	subject	non_nominal	far	new	this+NP
WARG0556.txt	nonnative	non_subject	non_nominal	far	new	this+NP
WARG0556.txt	nonnative	non_subject	non_nominal	previous	new	this+NP
WARG0556.txt	nonnative	non_subject	non_nominal	previous	new	this+NP
WARG0556.txt	nonnative	non_subject	non_nominal	far	new	this+NP
WARG0556.txt	nonnative	non_subject	non_nominal	far	new	this+NP
WARG0556.txt	nonnative	non_subject	non_nominal	far	new	this+NP
WARG0536.txt	nonnative	subject	non_nominal	previous	given	this
WARG0536.txt	nonnative	non_subject	non_nominal	previous	new	this+NP
WARG0536.txt	nonnative	subject	non_nominal	previous	new	this+NP
WARG0524.txt	nonnative	non_subject	nominal	previous	given	this+NP
WARG0438.txt	nonnative	subject	non_nominal	previous	given	this
WARG0438.txt	nonnative	subject	non_nominal	previous	given	this
WARG0438.txt	nonnative	subject	non_nominal	far	new	this+NP
WARG0426.txt	nonnative	non_subject	nominal	previous	given	this+NP
WARG0424.txt	nonnative	non_subject	non_nominal	previous	new	this+NP
WARG0424.txt	nonnative	non_subject	non_nominal	far	new	this+NP
WARG0424.txt	nonnative	subject	nominal	far	new	this+NP
WARG0424.txt	nonnative	non_subject	nominal	previous	new	this+NP
WARG0424.txt	nonnative	non_subject	nominal	previous	new	this+NP
WARG0411.txt	nonnative	subject	non_nominal	previous	given	this
WARG0411.txt	nonnative	subject	non_nominal	previous	given	this
WARG0411.txt	nonnative	non_subject	nominal	far	given	this+NP
WARG0411.txt	nonnative	non_subject	non_nominal	previous	given	this+NP
WARG0411.txt	nonnative	non_subject	non_nominal	previous	new	this+NP
WARG0386.txt	nonnative	subject	non_nominal	previous	new	this
WARG0386.txt	nonnative	non_subject	non_nominal	previous	given	this
WARG0370.txt	nonnative	subject	non_nominal	previous	given	this
WARG0370.txt	nonnative	subject	non_nominal	previous	given	this
WARG0370.txt	nonnative	subject	non_nominal	far	given	this
WARG0370.txt	nonnative	subject	non_nominal	far	new	this
WARG0370.txt	nonnative	non_subject	non_nominal	previous	given	this
WARG0369.txt	nonnative	non_subject	nominal	previous	new	this+NP
WARG0368.txt	nonnative	non_subject	non_nominal	far	new	this+NP
WARG0368.txt	nonnative	non_subject	non_nominal	far	new	this+NP
WARG0368.txt	nonnative	non_subject	non_nominal	previous	new	this+NP
WARG0311.txt	nonnative	non_subject	nominal	previous	new	this+NP
WARG0311.txt	nonnative	non_subject	nominal	far	new	this+NP
WARG0311.txt	nonnative	non_subject	non_nominal	far	new	this+NP
WARG0299.txt	nonnative	non_subject	non_nominal	previous	new	this+NP
WARG0297.txt	nonnative	non_subject	non_nominal	far	given	this
WARG0297.txt	nonnative	non_subject	non_nominal	previous	new	this+NP
WARG0294.txt	nonnative	non_subject	non_nominal	far	new	this+NP
WARG0294.txt	nonnative	subject	nominal	far	given	this+NP
WARG0290.txt	nonnative	non_subject	non_nominal	previous	given	this
WARG0283.txt	nonnative	subject	non_nominal	previous	new	this
WARG0283.txt	nonnative	subject	nominal	far	given	this+NP
WARG0283.txt	nonnative	non_subject	non_nominal	previous	new	this+NP
WARG0282.txt	nonnative	subject	nominal	previous	new	this
WARG0282.txt	nonnative	non_subject	non_nominal	previous	new	this+NP
WARG0282.txt	nonnative	subject	nominal	previous	given	this+NP
WARG0282.txt	nonnative	subject	non_nominal	far	new	this+NP
WARG0282.txt	nonnative	non_subject	nominal	previous	given	this+NP
WARG0282.txt	nonnative	non_subject	nominal	previous	given	this+NP
WARG0282.txt	nonnative	non_subject	nominal	far	new	this+NP
WARG0281.txt	nonnative	subject	non_nominal	previous	given	this
WARG0281.txt	nonnative	non_subject	non_nominal	far	given	this
WARG0281.txt	nonnative	non_subject	nominal	previous	given	this+NP
WARG0281.txt	nonnative	non_subject	non_nominal	far	new	this+NP
WARG0278.txt	nonnative	non_subject	nominal	far	given	this
WARG0278.txt	nonnative	non_subject	non_nominal	previous	given	this+NP
WARG0278.txt	nonnative	non_subject	non_nominal	previous	given	this+NP
WARG0269.txt	nonnative	non_subject	non_nominal	far	given	this
WARG0269.txt	nonnative	subject	nominal	previous	new	this
WARG0269.txt	nonnative	subject	non_nominal	previous	new	this+NP
WARG0269.txt	nonnative	subject	non_nominal	far	new	this+NP
WARG0269.txt	nonnative	non_subject	nominal	previous	new	this+NP
WARG0269.txt	nonnative	non_subject	non_nominal	previous	new	this+NP
WARG0259.txt	nonnative	non_subject	non_nominal	previous	given	this+NP
WARG0252.txt	nonnative	subject	non_nominal	previous	given	this
WARG0250.txt	nonnative	non_subject	non_nominal	previous	new	this+NP
WARG0246.txt	nonnative	non_subject	non_nominal	previous	new	this+NP
WARG0246.txt	nonnative	non_subject	non_nominal	previous	new	this+NP
WARG0246.txt	nonnative	non_subject	non_nominal	previous	new	this+NP
WARG0246.txt	nonnative	non_subject	non_nominal	far	new	this+NP
WARG0246.txt	nonnative	non_subject	non_nominal	far	new	this+NP
WARG0246.txt	nonnative	non_subject	non_nominal	far	new	this+NP
WARG0244.txt	nonnative	non_subject	non_nominal	far	given	this
WARG0242.txt	nonnative	subject	non_nominal	previous	new	this+NP
WARG0242.txt	nonnative	non_subject	non_nominal	previous	new	this+NP
WARG0240.txt	nonnative	subject	non_nominal	previous	given	this
WARG0240.txt	nonnative	non_subject	non_nominal	previous	given	this
WARG0240.txt	nonnative	subject	nominal	previous	given	this+NP
WARG0240.txt	nonnative	non_subject	nominal	previous	given	this+NP
WARG0239.txt	nonnative	non_subject	non_nominal	previous	new	this+NP
WARG0239.txt	nonnative	non_subject	nominal	far	given	this+NP
WARG0239.txt	nonnative	non_subject	non_nominal	far	given	this+NP
WARG0239.txt	nonnative	non_subject	non_nominal	far	new	this+NP
WARG0219.txt	nonnative	non_subject	non_nominal	previous	given	this
WARG0219.txt	nonnative	subject	non_nominal	previous	given	this+NP
WARG0215.txt	nonnative	non_subject	non_nominal	previous	new	this+NP
WARG0215.txt	nonnative	non_subject	non_nominal	previous	new	this+NP
WARG0215.txt	nonnative	subject	non_nominal	previous	new	this+NP
WARG0215.txt	nonnative	subject	non_nominal	far	given	this+NP
WARG0213.txt	nonnative	subject	non_nominal	previous	new	this
WARG0210.txt	nonnative	non_subject	non_nominal	previous	new	this+NP
WARG0187.txt	nonnative	non_subject	nominal	far	given	this+NP
WARG0187.txt	nonnative	non_subject	nominal	far	new	this+NP
WARG0176.txt	nonnative	non_subject	non_nominal	previous	new	this+NP
WARG0156.txt	nonnative	non_subject	non_nominal	previous	given	this
WARG0152.txt	nonnative	non_subject	nominal	previous	new	this+NP
WARG0152.txt	nonnative	non_subject	non_nominal	previous	given	this+NP
WARG0152.txt	nonnative	non_subject	non_nominal	previous	new	this+NP
WARG0145.txt	nonnative	non_subject	non_nominal	previous	new	this+NP
WARG0137.txt	nonnative	non_subject	non_nominal	previous	new	this+NP
WARG0136.txt	nonnative	non_subject	non_nominal	previous	new	this+NP
WARG0125.txt	nonnative	subject	non_nominal	previous	given	this
WARG0125.txt	nonnative	subject	non_nominal	previous	given	this
WARG0125.txt	nonnative	subject	non_nominal	previous	new	this+NP
WARG0124.txt	nonnative	non_subject	non_nominal	far	new	this+NP
WARG0124.txt	nonnative	subject	non_nominal	previous	new	this+NP
WARG0114.txt	nonnative	non_subject	non_nominal	far	new	this+NP
WARG0104.txt	nonnative	non_subject	non_nominal	previous	new	this+NP
WARG0104.txt	nonnative	non_subject	non_nominal	far	new	this+NP
WARG0104.txt	nonnative	non_subject	non_nominal	far	new	this+NP
WARG0104.txt	nonnative	non_subject	non_nominal	far	new	this+NP
WARG0092.txt	nonnative	subject	non_nominal	previous	new	this
WARG0092.txt	nonnative	subject	non_nominal	previous	new	this+NP
WARG0090.txt	nonnative	non_subject	non_nominal	far	new	this+NP
WARG0090.txt	nonnative	subject	non_nominal	far	new	this+NP
WARG0088.txt	nonnative	non_subject	non_nominal	far	new	this
WARG0088.txt	nonnative	non_subject	non_nominal	previous	new	this+NP
WARG0087.txt	nonnative	subject	non_nominal	previous	given	this
WARG0087.txt	nonnative	non_subject	non_nominal	previous	new	this+NP
WARG0087.txt	nonnative	non_subject	non_nominal	previous	new	this+NP
WARG0077.txt	nonnative	non_subject	non_nominal	previous	new	this+NP
WARG0077.txt	nonnative	subject	non_nominal	previous	given	this+NP
WARG0077.txt	nonnative	non_subject	non_nominal	previous	new	this+NP
WARG0022.txt	nonnative	non_subject	non_nominal	previous	given	this
WARG0022.txt	nonnative	subject	non_nominal	far	given	this
WARG0022.txt	nonnative	non_subject	non_nominal	far	new	this+NP
USA-SCU-009.4.txt	native	non_subject	non_nominal	previous	new	this
USA-SCU-009.4.txt	native	subject	non_nominal	previous	given	this
USA-SCU-009.4.txt	native	subject	non_nominal	previous	given	this
USA-SCU-009.4.txt	native	subject	non_nominal	previous	new	this
USA-SCU-009.4.txt	native	subject	non_nominal	far	new	this
USA-SCU-009.4.txt	native	non_subject	nominal	previous	given	this
USA-SCU-009.4.txt	native	non_subject	nominal	previous	given	this+NP
USA-SCU-009.4.txt	native	non_subject	nominal	previous	given	this+NP
USA-SCU-009.4.txt	native	non_subject	nominal	far	new	this+NP
USA-SCU-009.4.txt	native	non_subject	nominal	far	new	this+NP
USA-SCU-009.4.txt	native	non_subject	nominal	previous	new	this+NP
USA-SCU-009.4.txt	native	non_subject	non_nominal	far	new	this+NP
USA-SCU-0017.4.txt	native	subject	nominal	previous	given	this
USA-SCU-0017.4.txt	native	subject	nominal	previous	new	this
USA-SCU-0017.4.txt	native	subject	non_nominal	previous	given	this
USA-SCU-0017.4.txt	native	subject	non_nominal	previous	given	this
USA-SCU-0017.4.txt	native	non_subject	nominal	far	new	this+NP
USA-SCU-0017.4.txt	native	subject	non_nominal	far	new	this+NP
USA-SCU-0017.4.txt	native	non_subject	nominal	previous	given	this+NP
USA-SCU-0017.4.txt	native	non_subject	nominal	previous	given	this+NP
USA-SCU-0017.4.txt	native	non_subject	non_nominal	previous	new	this+NP
USA-SCU-0017.2.txt	native	subject	nominal	previous	given	this
USA-SCU-0017.2.txt	native	subject	non_nominal	previous	given	this
USA-SCU-0017.2.txt	native	subject	non_nominal	previous	given	this
USA-SCU-0017.2.txt	native	subject	non_nominal	previous	given	this
USA-SCU-0017.2.txt	native	subject	non_nominal	previous	given	this
USA-SCU-0017.2.txt	native	subject	non_nominal	far	given	this
USA-SCU-0017.2.txt	native	non_subject	non_nominal	previous	given	this
USA-SCU-0017.2.txt	native	non_subject	non_nominal	previous	given	this
USA-SCU-0017.2.txt	native	subject	nominal	previous	given	this+NP
USA-SCU-0017.2.txt	native	subject	nominal	previous	given	this+NP
USA-SCU-0017.2.txt	native	subject	nominal	previous	given	this+NP
USA-SCU-0017.2.txt	native	subject	nominal	previous	given	this+NP
USA-SCU-0017.2.txt	native	subject	nominal	previous	given	this+NP
USA-SCU-0017.2.txt	native	subject	nominal	far	given	this+NP
USA-SCU-0017.2.txt	native	subject	nominal	far	given	this+NP
USA-SCU-0017.2.txt	native	subject	nominal	far	new	this+NP
USA-SCU-0017.2.txt	native	subject	non_nominal	previous	new	this+NP
USA-SCU-0017.2.txt	native	subject	non_nominal	previous	new	this+NP
USA-SCU-0017.2.txt	native	non_subject	nominal	far	given	this+NP
USA-SCU-0017.2.txt	native	non_subject	non_nominal	previous	new	this+NP
USA-SCU-0017.2.txt	native	non_subject	non_nominal	previous	new	this+NP
USA-SCU-0017.2.txt	native	non_subject	non_nominal	previous	new	this+NP
USA-SCU-0017.2.txt	native	non_subject	non_nominal	previous	new	this+NP
USA-SCU-0017.2.txt	native	non_subject	non_nominal	far	new	this+NP
USA-SCU-0016.4.txt	native	subject	nominal	previous	new	this
USA-SCU-0016.4.txt	native	subject	non_nominal	previous	given	this
USA-SCU-0016.4.txt	native	subject	non_nominal	previous	given	this
USA-SCU-0016.4.txt	native	non_subject	non_nominal	far	new	this+NP
USA-SCU-0016.2.txt	native	subject	non_nominal	previous	given	this
USA-SCU-0016.2.txt	native	subject	non_nominal	previous	given	this
USA-SCU-0016.2.txt	native	non_subject	non_nominal	previous	given	this
USA-SCU-0016.2.txt	native	subject	non_nominal	far	new	this+NP
USA-SCU-0016.2.txt	native	non_subject	non_nominal	previous	new	this+NP
USA-SCU-0016.2.txt	native	non_subject	non_nominal	far	new	this+NP
USA-SCU-0015.4.txt	native	subject	non_nominal	previous	given	this
USA-SCU-0015.4.txt	native	subject	non_nominal	previous	new	this+NP
USA-SCU-0015.2.txt	native	non_subject	non_nominal	previous	given	this
USA-SCU-0015.2.txt	native	subject	non_nominal	previous	given	this
USA-SCU-0015.2.txt	native	subject	non_nominal	previous	new	this
USA-SCU-0015.2.txt	native	subject	non_nominal	far	new	this
USA-SCU-0015.2.txt	native	subject	non_nominal	far	new	this
USA-SCU-0015.2.txt	native	non_subject	non_nominal	previous	new	this
USA-SCU-0015.2.txt	native	subject	nominal	previous	given	this+NP
USA-SCU-0015.2.txt	native	subject	non_nominal	previous	new	this+NP
USA-SCU-0015.2.txt	native	non_subject	nominal	previous	new	this+NP
USA-SCU-0015.2.txt	native	non_subject	non_nominal	previous	given	this+NP
USA-SCU-0015.2.txt	native	non_subject	non_nominal	far	new	this+NP
USA-SCU-0014.2.txt	native	non_subject	non_nominal	far	given	this
USA-SCU-0014.2.txt	native	subject	non_nominal	previous	given	this
USA-SCU-0014.2.txt	native	subject	non_nominal	previous	given	this
USA-SCU-0014.2.txt	native	non_subject	non_nominal	previous	new	this+NP
USA-SCU-0014.2.txt	native	non_subject	non_nominal	previous	new	this+NP
USA-SCU-0014.2.txt	native	non_subject	non_nominal	far	new	this+NP
USA-SCU-0014.2.txt	native	non_subject	non_nominal	far	new	this+NP
USA-SCU-0014.2.txt	native	subject	nominal	previous	given	this+NP
USA-SCU-0014.2.txt	native	subject	nominal	previous	given	this+NP
USA-SCU-0014.2.txt	native	subject	non_nominal	previous	new	this+NP
USA-SCU-0014.2.txt	native	non_subject	non_nominal	previous	new	this+NP
USA-SCU-0014.2.txt	native	non_subject	non_nominal	far	new	this+NP
USA-SCU-0013.4.txt	native	subject	non_nominal	previous	given	this
USA-SCU-0013.4.txt	native	subject	non_nominal	previous	given	this
USA-SCU-0013.4.txt	native	subject	non_nominal	far	given	this
USA-SCU-0013.4.txt	native	non_subject	non_nominal	previous	given	this
USA-SCU-0013.4.txt	native	subject	non_nominal	previous	new	this+NP
USA-SCU-0013.4.txt	native	non_subject	non_nominal	previous	new	this+NP
USA-SCU-0013.3.txt	native	non_subject	nominal	far	new	this+NP
USA-SCU-0013.2.txt	native	non_subject	non_nominal	previous	given	this
USA-SCU-0013.2.txt	native	non_subject	non_nominal	previous	given	this
USA-SCU-0013.2.txt	native	non_subject	non_nominal	previous	given	this
USA-SCU-0013.2.txt	native	non_subject	non_nominal	far	new	this+NP
USA-SCU-0013.2.txt	native	subject	non_nominal	previous	new	this+NP
USA-SCU-0013.2.txt	native	non_subject	nominal	previous	new	this+NP
USA-SCU-0012.4.txt	native	subject	non_nominal	previous	given	this
USA-SCU-0012.4.txt	native	non_subject	non_nominal	previous	given	this
USA-SCU-0012.4.txt	native	non_subject	non_nominal	previous	given	this
USA-SCU-0012.4.txt	native	non_subject	non_nominal	previous	new	this
USA-SCU-0012.4.txt	native	subject	non_nominal	previous	new	this+NP
USA-SCU-0012.4.txt	native	subject	non_nominal	far	new	this+NP
USA-SCU-0012.4.txt	native	non_subject	nominal	far	new	this+NP
USA-SCU-0012.4.txt	native	non_subject	non_nominal	previous	new	this+NP
USA-SCU-0012.4.txt	native	non_subject	non_nominal	previous	new	this+NP
USA-SCU-0012.4.txt	native	non_subject	non_nominal	previous	new	this+NP
USA-SCU-0012.4.txt	native	non_subject	non_nominal	far	new	this+NP
USA-SCU-0012.4.txt	native	non_subject	non_nominal	far	new	this+NP
USA-SCU-0012.3.txt	native	non_subject	non_nominal	far	given	this
USA-SCU-0012.3.txt	native	non_subject	nominal	previous	given	this+NP
USA-SCU-0012.2.txt	native	non_subject	non_nominal	previous	given	this
USA-SCU-0012.2.txt	native	non_subject	non_nominal	previous	new	this+NP
USA-SCU-0012.2.txt	native	subject	non_nominal	previous	given	this+NP
USA-SCU-0012.2.txt	native	subject	non_nominal	previous	new	this+NP
USA-SCU-0012.2.txt	native	non_subject	nominal	previous	given	this+NP
USA-SCU-0012.2.txt	native	non_subject	non_nominal	far	given	this+NP
USA-SCU-0012.2.txt	native	non_subject	non_nominal	far	given	this+NP
USA-SCU-0011.4.txt	native	subject	non_nominal	previous	given	this
USA-SCU-0011.4.txt	native	non_subject	nominal	far	given	this
USA-SCU-0011.4.txt	native	non_subject	nominal	previous	new	this+NP
USA-SCU-0011.4.txt	native	non_subject	nominal	far	given	this+NP
USA-SCU-0011.4.txt	native	subject	non_nominal	previous	new	this+NP
USA-SCU-0011.4.txt	native	subject	non_nominal	previous	new	this+NP
USA-SCU-0011.4.txt	native	subject	non_nominal	far	new	this+NP
USA-SCU-0011.4.txt	native	non_subject	nominal	previous	new	this+NP
USA-SCU-0011.4.txt	native	non_subject	nominal	previous	new	this+NP
USA-SCU-0011.4.txt	native	non_subject	non_nominal	previous	new	this+NP
USA-SCU-0011.3.txt	native	non_subject	non_nominal	far	new	this
USA-SCU-0011.3.txt	native	subject	non_nominal	previous	given	this
USA-SCU-0011.3.txt	native	subject	non_nominal	previous	new	this
USA-SCU-0011.3.txt	native	subject	non_nominal	far	new	this
USA-SCU-0011.3.txt	native	non_subject	nominal	far	new	this+NP
USA-SCU-0011.3.txt	native	subject	nominal	previous	given	this+NP
USA-SCU-0011.3.txt	native	subject	nominal	previous	new	this+NP
USA-SCU-0011.3.txt	native	subject	non_nominal	previous	new	this+NP
USA-SCU-0011.3.txt	native	subject	non_nominal	far	new	this+NP
USA-SCU-0011.3.txt	native	subject	non_nominal	far	new	this+NP
USA-SCU-0011.3.txt	native	non_subject	non_nominal	previous	new	this+NP
USA-SCU-0011.3.txt	native	non_subject	non_nominal	far	given	this+NP
USA-SCU-0011.2.txt	native	subject	non_nominal	previous	given	this
USA-SCU-0011.2.txt	native	subject	non_nominal	far	given	this
USA-SCU-0011.2.txt	native	subject	non_nominal	far	given	this
USA-SCU-0010.4.txt	native	non_subject	non_nominal	previous	given	this+NP
USA-SCU-0010.4.txt	native	non_subject	non_nominal	previous	given	this+NP
USA-SCU-0010.4.txt	native	non_subject	non_nominal	previous	new	this+NP
USA-SCU-0010.3.txt	native	subject	nominal	previous	given	this
USA-SCU-0010.3.txt	native	subject	non_nominal	previous	given	this
USA-SCU-0010.3.txt	native	non_subject	non_nominal	previous	given	this
USA-SCU-0010.3.txt	native	subject	nominal	previous	given	this+NP
USA-SCU-0010.3.txt	native	non_subject	non_nominal	previous	new	this+NP
USA-SCU-0010.2.txt	native	subject	non_nominal	previous	given	this
USA-SCU-0010.2.txt	native	subject	non_nominal	previous	given	this
USA-SCU-0010.2.txt	native	non_subject	non_nominal	previous	new	this+NP
USA-SCU-0009.3.txt	native	subject	non_nominal	previous	given	this
USA-SCU-0009.3.txt	native	non_subject	nominal	far	new	this+NP
USA-SCU-0009.3.txt	native	non_subject	non_nominal	previous	given	this+NP
USA-SCU-0009.2.txt	native	non_subject	non_nominal	far	given	this
USA-SCU-0009.2.txt	native	non_subject	nominal	previous	given	this+NP
USA-SCU-0008.4.txt	native	subject	non_nominal	far	new	this+NP
USA-SCU-0008.4.txt	native	non_subject	nominal	previous	new	this+NP
USA-SCU-0008.4.txt	native	non_subject	nominal	far	new	this+NP
USA-SCU-0008.3.txt	native	non_subject	non_nominal	previous	given	this+NP
USA-SCU-0008.2.txt	native	non_subject	non_nominal	far	given	this
USA-SCU-0008.2.txt	native	subject	non_nominal	previous	given	this
USA-SCU-0008.2.txt	native	subject	non_nominal	previous	given	this
USA-SCU-0008.2.txt	native	subject	non_nominal	previous	given	this
USA-SCU-0008.2.txt	native	subject	non_nominal	previous	given	this
USA-SCU-0008.2.txt	native	subject	non_nominal	far	new	this
USA-SCU-0008.2.txt	native	non_subject	nominal	previous	given	this
USA-SCU-0008.2.txt	native	non_subject	non_nominal	previous	given	this
USA-SCU-0008.2.txt	native	non_subject	non_nominal	previous	given	this
USA-SCU-0008.2.txt	native	non_subject	non_nominal	previous	given	this
USA-SCU-0008.2.txt	native	non_subject	non_nominal	previous	given	this
USA-SCU-0008.2.txt	native	non_subject	nominal	previous	given	this+NP
USA-SCU-0008.2.txt	native	subject	non_nominal	far	new	this+NP
USA-SCU-0008.2.txt	native	non_subject	nominal	previous	given	this+NP
USA-SCU-0007.4.txt	native	subject	non_nominal	previous	new	this
USA-SCU-0007.4.txt	native	non_subject	non_nominal	previous	given	this
USA-SCU-0007.4.txt	native	non_subject	non_nominal	previous	given	this+NP
USA-SCU-0007.2.txt	native	non_subject	non_nominal	previous	given	this
USA-SCU-0007.2.txt	native	subject	non_nominal	previous	given	this
USA-SCU-0007.2.txt	native	subject	non_nominal	previous	new	this
USA-SCU-0007.2.txt	native	subject	nominal	previous	given	this+NP
USA-SCU-0007.2.txt	native	non_subject	non_nominal	previous	new	this+NP
USA-SCU-0006.4.txt	native	subject	nominal	far	new	this
USA-SCU-0006.4.txt	native	subject	non_nominal	previous	given	this
USA-SCU-0006.4.txt	native	subject	non_nominal	far	new	this
USA-SCU-0006.4.txt	native	non_subject	non_nominal	far	given	this
USA-SCU-0006.4.txt	native	non_subject	non_nominal	far	given	this
USA-SCU-0006.3.txt	native	subject	non_nominal	previous	given	this
USA-SCU-0006.3.txt	native	subject	non_nominal	previous	given	this
USA-SCU-0006.3.txt	native	subject	non_nominal	previous	given	this
USA-SCU-0006.3.txt	native	subject	non_nominal	previous	given	this
USA-SCU-0006.3.txt	native	subject	non_nominal	previous	given	this
USA-SCU-0006.3.txt	native	non_subject	non_nominal	far	given	this+NP
USA-SCU-0006.3.txt	native	subject	nominal	previous	given	this+NP
USA-SCU-0006.3.txt	native	non_subject	non_nominal	far	given	this+NP
USA-SCU-0006.2.txt	native	non_subject	non_nominal	previous	given	this
USA-SCU-0006.2.txt	native	non_subject	non_nominal	far	given	this
USA-SCU-0006.2.txt	native	subject	non_nominal	previous	given	this
USA-SCU-0006.2.txt	native	subject	non_nominal	far	new	this
USA-SCU-0006.2.txt	native	non_subject	nominal	previous	new	this+NP
USA-SCU-0006.2.txt	native	non_subject	non_nominal	far	new	this+NP
USA-SCU-0006.2.txt	native	non_subject	non_nominal	far	new	this+NP
USA-SCU-0006.2.txt	native	subject	nominal	far	given	this+NP
USA-SCU-0006.2.txt	native	subject	non_nominal	far	new	this+NP
USA-SCU-0006.1.txt	native	subject	non_nominal	far	given	this
USA-SCU-0006.1.txt	native	non_subject	non_nominal	previous	new	this+NP
USA-SCU-0005.4.txt	native	subject	non_nominal	previous	given	this
USA-SCU-0005.4.txt	native	subject	non_nominal	far	given	this
USA-SCU-0005.4.txt	native	subject	non_nominal	far	given	this
USA-SCU-0005.4.txt	native	subject	non_nominal	far	new	this
USA-SCU-0005.4.txt	native	subject	non_nominal	far	new	this+NP
USA-SCU-0005.4.txt	native	non_subject	non_nominal	previous	given	this+NP
USA-SCU-0005.4.txt	native	non_subject	non_nominal	previous	new	this+NP
USA-SCU-0005.3.txt	native	subject	non_nominal	previous	given	this
USA-SCU-0005.3.txt	native	subject	non_nominal	previous	new	this
USA-SCU-0005.3.txt	native	subject	non_nominal	far	new	this+NP
USA-SCU-0005.3.txt	native	non_subject	nominal	previous	given	this+NP
USA-SCU-0005.3.txt	native	non_subject	non_nominal	far	new	this+NP
USA-SCU-0005.1.txt	native	subject	non_nominal	previous	given	this
USA-SCU-0005.1.txt	native	non_subject	nominal	far	given	this
USA-SCU-0005.1.txt	native	non_subject	non_nominal	far	new	this+NP
USA-SCU-0005.1.txt	native	subject	non_nominal	previous	new	this+NP
USA-SCU-0005.1.txt	native	subject	non_nominal	far	given	this+NP
USA-SCU-0005.1.txt	native	non_subject	non_nominal	previous	new	this+NP
USA-SCU-0004.4.txt	native	non_subject	non_nominal	previous	new	this+NP
USA-SCU-0004.3.txt	native	subject	non_nominal	previous	given	this
USA-SCU-0004.3.txt	native	subject	nominal	previous	given	this+NP
USA-SCU-0004.3.txt	native	non_subject	nominal	far	new	this+NP
USA-SCU-0004.2.txt	native	non_subject	non_nominal	previous	given	this
USA-SCU-0004.2.txt	native	non_subject	non_nominal	far	given	this
USA-SCU-0004.2.txt	native	subject	non_nominal	previous	new	this+NP
USA-SCU-0004.2.txt	native	non_subject	non_nominal	previous	new	this+NP
USA-SCU-0004.1.txt	native	subject	non_nominal	previous	given	this
USA-SCU-0004.1.txt	native	subject	non_nominal	previous	given	this
USA-SCU-0004.1.txt	native	non_subject	nominal	previous	given	this
USA-SCU-0004.1.txt	native	non_subject	nominal	previous	new	this+NP
USA-SCU-0004.1.txt	native	non_subject	non_nominal	far	new	this+NP
USA-SCU-0004.1.txt	native	non_subject	nominal	previous	new	this+NP
USA-SCU-0004.1.txt	native	non_subject	non_nominal	previous	new	this+NP
USA-SCU-0003.4.txt	native	subject	non_nominal	previous	given	this
USA-SCU-0003.4.txt	native	subject	non_nominal	far	new	this
USA-SCU-0003.4.txt	native	non_subject	non_nominal	far	new	this+NP
USA-SCU-0003.4.txt	native	non_subject	nominal	previous	given	this+NP
USA-SCU-0003.3.txt	native	subject	nominal	previous	new	this+NP
USA-SCU-0003.2.txt	native	subject	non_nominal	previous	new	this
USA-SCU-0003.2.txt	native	non_subject	nominal	previous	new	this+NP
USA-SCU-0003.2.txt	native	non_subject	non_nominal	previous	new	this+NP
USA-SCU-0003.1.txt	native	subject	nominal	previous	given	this
USA-SCU-0003.1.txt	native	non_subject	non_nominal	previous	given	this
USA-SCU-0003.1.txt	native	subject	nominal	previous	given	this+NP
USA-SCU-0002.4.txt	native	non_subject	non_nominal	previous	given	this+NP
USA-SCU-0002.3.txt	native	subject	non_nominal	previous	given	this
USA-SCU-0002.3.txt	native	subject	non_nominal	far	given	this
USA-SCU-0002.3.txt	native	non_subject	non_nominal	far	new	this
USA-SCU-0002.3.txt	native	non_subject	non_nominal	previous	new	this+NP
USA-SCU-0002.3.txt	native	subject	non_nominal	previous	new	this+NP
USA-SCU-0002.3.txt	native	non_subject	nominal	previous	given	this+NP
USA-SCU-0002.3.txt	native	non_subject	nominal	previous	new	this+NP
USA-SCU-0002.3.txt	native	non_subject	nominal	previous	new	this+NP
USA-SCU-0002.3.txt	native	non_subject	non_nominal	previous	new	this+NP
USA-SCU-0002.2.txt	native	subject	non_nominal	previous	given	this
USA-SCU-0002.2.txt	native	subject	non_nominal	far	new	this
USA-SCU-0002.1.txt	native	subject	non_nominal	previous	given	this
USA-SCU-0002.1.txt	native	subject	non_nominal	previous	new	this
USA-SCU-0002.1.txt	native	non_subject	non_nominal	previous	new	this+NP
USA-SCU-0001.4.txt	native	subject	non_nominal	previous	given	this
USA-SCU-0001.4.txt	native	subject	non_nominal	previous	given	this
USA-SCU-0001.4.txt	native	non_subject	nominal	far	given	this+NP
USA-SCU-0001.4.txt	native	non_subject	nominal	far	given	this+NP
USA-SCU-0001.4.txt	native	non_subject	nominal	far	given	this+NP
USA-SCU-0001.4.txt	native	non_subject	nominal	far	given	this+NP
USA-SCU-0001.4.txt	native	non_subject	nominal	far	given	this+NP
USA-SCU-0001.4.txt	native	non_subject	nominal	far	given	this+NP
USA-SCU-0001.4.txt	native	non_subject	nominal	far	new	this+NP
USA-SCU-0001.4.txt	native	non_subject	non_nominal	far	given	this+NP
USA-SCU-0001.3.txt	native	non_subject	non_nominal	previous	given	this
USA-SCU-0001.3.txt	native	subject	non_nominal	previous	given	this
USA-SCU-0001.3.txt	native	non_subject	non_nominal	previous	given	this
USA-SCU-0001.3.txt	native	non_subject	nominal	previous	given	this+NP
USA-SCU-0001.3.txt	native	non_subject	non_nominal	far	new	this+NP
USA-SCU-0001.3.txt	native	subject	nominal	previous	given	this+NP
USA-SCU-0001.3.txt	native	subject	nominal	previous	given	this+NP
USA-SCU-0001.3.txt	native	subject	non_nominal	previous	given	this+NP
USA-SCU-0001.3.txt	native	non_subject	non_nominal	previous	new	this+NP
USA-SCU-0001.2.txt	native	subject	nominal	previous	given	this
USA-SCU-0001.2.txt	native	subject	non_nominal	previous	given	this
USA-SCU-0001.2.txt	native	subject	non_nominal	previous	new	this
USA-SCU-0001.2.txt	native	non_subject	nominal	far	given	this+NP
USA-SCU-0001.2.txt	native	subject	nominal	previous	given	this+NP
USA-SCU-0001.2.txt	native	subject	nominal	far	given	this+NP
USA-SCU-0001.2.txt	native	non_subject	nominal	previous	given	this+NP
USA-SCU-0001.1.txt	native	non_subject	non_nominal	previous	given	this
USA-SCU-0001.1.txt	native	subject	non_nominal	previous	given	this
USA-SCU-0001.1.txt	native	non_subject	non_nominal	previous	given	this
USA-SCU-0001.1.txt	native	non_subject	nominal	previous	given	this+NP
USA-SCU-0001.1.txt	native	non_subject	nominal	previous	new	this+NP
USA-PRB-0039.2.txt	native	subject	nominal	previous	given	this
USA-PRB-0039.2.txt	native	subject	non_nominal	previous	given	this
USA-PRB-0039.2.txt	native	subject	non_nominal	previous	given	this
USA-PRB-0039.2.txt	native	subject	non_nominal	previous	given	this
USA-PRB-0039.2.txt	native	subject	non_nominal	previous	new	this
USA-PRB-0039.2.txt	native	subject	non_nominal	previous	new	this
USA-PRB-0039.2.txt	native	subject	non_nominal	far	given	this
USA-PRB-0039.2.txt	native	non_subject	non_nominal	previous	given	this
USA-PRB-0039.2.txt	native	non_subject	nominal	previous	given	this+NP
USA-PRB-0039.2.txt	native	subject	non_nominal	far	new	this+NP
USA-PRB-0039.2.txt	native	non_subject	non_nominal	previous	given	this+NP
USA-PRB-0038.2.txt	native	subject	nominal	previous	given	this
USA-PRB-0038.2.txt	native	subject	non_nominal	previous	given	this
USA-PRB-0038.2.txt	native	non_subject	nominal	previous	new	this+NP
USA-PRB-0038.2.txt	native	non_subject	nominal	far	given	this+NP
USA-PRB-0038.2.txt	native	non_subject	non_nominal	previous	new	this+NP
USA-PRB-0038.2.txt	native	non_subject	non_nominal	previous	new	this+NP
USA-PRB-0038.2.txt	native	non_subject	non_nominal	far	new	this+NP
USA-PRB-0038.2.txt	native	subject	nominal	previous	given	this+NP
USA-PRB-0038.2.txt	native	subject	nominal	previous	new	this+NP
USA-PRB-0038.2.txt	native	subject	non_nominal	far	new	this+NP
USA-PRB-0038.2.txt	native	non_subject	nominal	previous	given	this+NP
USA-PRB-0038.2.txt	native	non_subject	nominal	far	given	this+NP
USA-PRB-0038.2.txt	native	non_subject	nominal	far	given	this+NP
USA-PRB-0038.2.txt	native	non_subject	non_nominal	previous	new	this+NP
USA-PRB-0037.2.txt	native	subject	nominal	previous	given	this
USA-PRB-0037.2.txt	native	subject	nominal	previous	new	this
USA-PRB-0037.2.txt	native	subject	non_nominal	previous	given	this
USA-PRB-0037.2.txt	native	subject	non_nominal	previous	given	this
USA-PRB-0037.2.txt	native	subject	non_nominal	previous	given	this
USA-PRB-0037.2.txt	native	subject	non_nominal	previous	given	this
USA-PRB-0037.2.txt	native	subject	non_nominal	previous	given	this
USA-PRB-0037.2.txt	native	subject	non_nominal	previous	given	this
USA-PRB-0037.2.txt	native	subject	non_nominal	previous	given	this
USA-PRB-0037.2.txt	native	subject	non_nominal	previous	new	this
USA-PRB-0037.2.txt	native	subject	non_nominal	previous	new	this
USA-PRB-0037.2.txt	native	subject	non_nominal	far	given	this
USA-PRB-0037.2.txt	native	subject	non_nominal	far	given	this
USA-PRB-0037.2.txt	native	subject	non_nominal	far	given	this
USA-PRB-0037.2.txt	native	non_subject	non_nominal	previous	given	this
USA-PRB-0037.2.txt	native	non_subject	non_nominal	previous	given	this
USA-PRB-0037.2.txt	native	non_subject	non_nominal	previous	given	this
USA-PRB-0037.2.txt	native	non_subject	nominal	previous	new	this+NP
USA-PRB-0037.2.txt	native	non_subject	nominal	far	given	this+NP
USA-PRB-0037.2.txt	native	non_subject	nominal	far	given	this+NP
USA-PRB-0037.2.txt	native	non_subject	nominal	far	given	this+NP
USA-PRB-0037.2.txt	native	non_subject	non_nominal	previous	new	this+NP
USA-PRB-0037.2.txt	native	subject	nominal	previous	given	this+NP
USA-PRB-0037.2.txt	native	subject	nominal	previous	given	this+NP
USA-PRB-0037.2.txt	native	subject	non_nominal	previous	given	this+NP
USA-PRB-0037.2.txt	native	subject	non_nominal	previous	new	this+NP
USA-PRB-0037.2.txt	native	subject	non_nominal	previous	new	this+NP
USA-PRB-0037.2.txt	native	subject	non_nominal	previous	new	this+NP
USA-PRB-0037.2.txt	native	subject	non_nominal	far	new	this+NP
USA-PRB-0037.2.txt	native	subject	non_nominal	far	new	this+NP
USA-PRB-0037.2.txt	native	subject	non_nominal	far	new	this+NP
USA-PRB-0037.2.txt	native	subject	non_nominal	far	new	this+NP
USA-PRB-0037.2.txt	native	non_subject	nominal	previous	given	this+NP
USA-PRB-0037.2.txt	native	non_subject	nominal	previous	new	this+NP
USA-PRB-0037.2.txt	native	non_subject	nominal	previous	new	this+NP
USA-PRB-0037.2.txt	native	non_subject	nominal	previous	new	this+NP
USA-PRB-0037.2.txt	native	non_subject	nominal	previous	new	this+NP
USA-PRB-0037.2.txt	native	non_subject	nominal	far	given	this+NP
USA-PRB-0037.2.txt	native	non_subject	nominal	far	new	this+NP
USA-PRB-0037.2.txt	native	non_subject	nominal	far	new	this+NP
USA-PRB-0037.2.txt	native	non_subject	non_nominal	previous	given	this+NP
USA-PRB-0037.2.txt	native	non_subject	non_nominal	previous	new	this+NP
USA-PRB-0037.2.txt	native	non_subject	non_nominal	previous	new	this+NP
USA-PRB-0037.2.txt	native	non_subject	non_nominal	far	new	this+NP
USA-PRB-0036.2.txt	native	non_subject	non_nominal	previous	given	this
USA-PRB-0036.2.txt	native	non_subject	non_nominal	far	given	this
USA-PRB-0036.2.txt	native	subject	non_nominal	previous	given	this
USA-PRB-0036.2.txt	native	subject	non_nominal	previous	given	this
USA-PRB-0036.2.txt	native	subject	non_nominal	previous	given	this
USA-PRB-0036.2.txt	native	subject	non_nominal	previous	given	this
USA-PRB-0036.2.txt	native	subject	non_nominal	previous	given	this
USA-PRB-0036.2.txt	native	subject	non_nominal	previous	new	this
USA-PRB-0036.2.txt	native	subject	non_nominal	previous	new	this
USA-PRB-0036.2.txt	native	non_subject	non_nominal	previous	given	this
USA-PRB-0036.2.txt	native	subject	nominal	previous	new	this+NP
USA-PRB-0036.2.txt	native	subject	non_nominal	previous	given	this+NP
USA-PRB-0036.2.txt	native	subject	non_nominal	previous	new	this+NP
USA-PRB-0036.2.txt	native	non_subject	nominal	previous	new	this+NP
USA-PRB-0036.2.txt	native	non_subject	nominal	far	new	this+NP
USA-PRB-0036.2.txt	native	non_subject	non_nominal	previous	new	this+NP
USA-PRB-0036.2.txt	native	non_subject	non_nominal	previous	new	this+NP
USA-PRB-0035.2.txt	native	non_subject	nominal	previous	given	this
USA-PRB-0035.2.txt	native	non_subject	non_nominal	previous	given	this
USA-PRB-0035.2.txt	native	subject	non_nominal	previous	given	this
USA-PRB-0035.2.txt	native	subject	non_nominal	previous	given	this
USA-PRB-0035.2.txt	native	subject	non_nominal	previous	given	this
USA-PRB-0035.2.txt	native	subject	non_nominal	far	given	this
USA-PRB-0035.2.txt	native	non_subject	non_nominal	previous	new	this+NP
USA-PRB-0035.2.txt	native	non_subject	non_nominal	previous	new	this+NP
USA-PRB-0035.2.txt	native	subject	nominal	previous	given	this+NP
USA-PRB-0035.2.txt	native	non_subject	nominal	previous	given	this+NP
USA-PRB-0035.2.txt	native	non_subject	nominal	previous	given	this+NP
USA-PRB-0035.2.txt	native	non_subject	nominal	previous	new	this+NP
USA-PRB-0035.2.txt	native	non_subject	nominal	previous	new	this+NP
USA-PRB-0035.2.txt	native	non_subject	nominal	previous	new	this+NP
USA-PRB-0035.2.txt	native	non_subject	nominal	far	given	this+NP
USA-PRB-0035.2.txt	native	non_subject	nominal	far	given	this+NP
USA-PRB-0035.2.txt	native	non_subject	non_nominal	previous	new	this+NP
USA-PRB-0034.2.txt	native	subject	non_nominal	previous	given	this
USA-PRB-0034.2.txt	native	subject	non_nominal	previous	given	this
USA-PRB-0034.2.txt	native	subject	non_nominal	previous	given	this
USA-PRB-0034.2.txt	native	subject	non_nominal	previous	new	this
USA-PRB-0034.2.txt	native	non_subject	nominal	far	given	this+NP
USA-PRB-0034.2.txt	native	non_subject	non_nominal	previous	new	this+NP
USA-PRB-0034.2.txt	native	subject	non_nominal	previous	new	this+NP
USA-PRB-0034.2.txt	native	non_subject	nominal	previous	given	this+NP
USA-PRB-0034.2.txt	native	non_subject	nominal	previous	new	this+NP
USA-PRB-0034.2.txt	native	non_subject	nominal	previous	new	this+NP
USA-PRB-0034.2.txt	native	non_subject	nominal	previous	new	this+NP
USA-PRB-0034.2.txt	native	non_subject	nominal	previous	new	this+NP
USA-MICH-0045.1.txt	native	subject	non_nominal	previous	given	this
USA-MICH-0045.1.txt	native	non_subject	non_nominal	previous	new	this+NP
USA-MICH-0044.1.txt	native	subject	non_nominal	previous	given	this
USA-MICH-0044.1.txt	native	subject	non_nominal	previous	given	this
USA-MICH-0044.1.txt	native	subject	nominal	far	given	this+NP
USA-MICH-0044.1.txt	native	non_subject	nominal	previous	new	this+NP
USA-MICH-0043.1.txt	native	subject	non_nominal	previous	given	this
USA-MICH-0043.1.txt	native	subject	non_nominal	previous	new	this+NP
USA-MICH-0041.1.txt	native	subject	non_nominal	previous	new	this
USA-MICH-0041.1.txt	native	subject	non_nominal	far	given	this
USA-MICH-0041.1.txt	native	non_subject	nominal	previous	given	this
USA-MICH-0041.1.txt	native	non_subject	nominal	previous	given	this+NP
USA-MICH-0041.1.txt	native	subject	nominal	previous	given	this+NP
USA-MICH-0041.1.txt	native	subject	nominal	far	new	this+NP
USA-MICH-0041.1.txt	native	subject	nominal	far	new	this+NP
USA-MICH-0041.1.txt	native	non_subject	nominal	previous	new	this+NP
USA-MICH-0041.1.txt	native	non_subject	nominal	far	new	this+NP
USA-MICH-0040.1.txt	native	subject	non_nominal	previous	given	this
USA-MICH-0040.1.txt	native	subject	non_nominal	previous	new	this
USA-MICH-0040.1.txt	native	subject	non_nominal	far	given	this
USA-MICH-0040.1.txt	native	subject	non_nominal	previous	new	this+NP
USA-MICH-0040.1.txt	native	non_subject	nominal	previous	new	this+NP
USA-MICH-0038.1.txt	native	subject	non_nominal	previous	new	this
USA-MICH-0037.1.txt	native	subject	non_nominal	previous	given	this
USA-MICH-0037.1.txt	native	subject	non_nominal	far	given	this
USA-MICH-0037.1.txt	native	non_subject	non_nominal	previous	given	this
USA-MICH-0037.1.txt	native	non_subject	non_nominal	previous	new	this+NP
USA-MICH-0037.1.txt	native	subject	nominal	previous	given	this+NP
USA-MICH-0037.1.txt	native	non_subject	nominal	far	given	this+NP
USA-MICH-0036.1.txt	native	subject	nominal	previous	given	this
USA-MICH-0036.1.txt	native	non_subject	nominal	far	new	this+NP
USA-MICH-0033.1.txt	native	non_subject	nominal	previous	new	this+NP
USA-MICH-0033.1.txt	native	non_subject	nominal	previous	new	this+NP
USA-MICH-0033.1.txt	native	non_subject	nominal	far	new	this+NP
USA-MICH-0032.1.txt	native	subject	non_nominal	previous	given	this
USA-MICH-0032.1.txt	native	non_subject	nominal	previous	given	this+NP
USA-MICH-0032.1.txt	native	non_subject	non_nominal	previous	new	this+NP
USA-MICH-0031.1.txt	native	subject	non_nominal	previous	given	this
USA-MICH-0031.1.txt	native	subject	non_nominal	previous	given	this
USA-MICH-0031.1.txt	native	subject	non_nominal	previous	new	this
USA-MICH-0031.1.txt	native	subject	non_nominal	previous	new	this+NP
USA-MICH-0029.1.txt	native	subject	non_nominal	previous	given	this
USA-MICH-0029.1.txt	native	non_subject	nominal	previous	new	this+NP
USA-MICH-0029.1.txt	native	non_subject	nominal	far	new	this+NP
USA-MICH-0029.1.txt	native	non_subject	non_nominal	previous	new	this+NP
USA-MICH-0029.1.txt	native	non_subject	non_nominal	far	new	this+NP
USA-MICH-0029.1.txt	native	non_subject	nominal	far	new	this+NP
USA-MICH-0029.1.txt	native	non_subject	nominal	far	new	this+NP
USA-MICH-0029.1.txt	native	non_subject	non_nominal	previous	new	this+NP
USA-MICH-0027.1.txt	native	non_subject	nominal	previous	new	this+NP
USA-MICH-0026.1.txt	native	subject	non_nominal	previous	given	this
USA-MICH-0026.1.txt	native	subject	non_nominal	previous	given	this
USA-MICH-0026.1.txt	native	subject	non_nominal	far	given	this
USA-MICH-0026.1.txt	native	subject	nominal	far	new	this+NP
USA-MICH-0026.1.txt	native	non_subject	nominal	far	new	this+NP
USA-MICH-0025.1.txt	native	non_subject	nominal	previous	new	this+NP
USA-MICH-0024.1.txt	native	subject	non_nominal	previous	new	this
USA-MICH-0024.1.txt	native	non_subject	nominal	far	given	this+NP
USA-MICH-0023.1.txt	native	non_subject	non_nominal	far	given	this
USA-MICH-0023.1.txt	native	non_subject	nominal	far	new	this+NP
USA-MICH-0023.1.txt	native	subject	non_nominal	previous	new	this+NP
USA-MICH-0022.1.txt	native	non_subject	non_nominal	previous	given	this+NP
USA-MICH-0021.1.txt	native	subject	non_nominal	previous	new	this+NP
USA-MICH-0020.1.txt	native	subject	non_nominal	previous	given	this+NP
USA-MICH-0019.1.txt	native	non_subject	nominal	far	new	this+NP
USA-MICH-0019.1.txt	native	subject	nominal	previous	new	this+NP
USA-MICH-0019.1.txt	native	subject	non_nominal	previous	new	this+NP
USA-MICH-0018.1.txt	native	non_subject	non_nominal	previous	new	this+NP
USA-MICH-0018.1.txt	native	non_subject	non_nominal	previous	new	this+NP
USA-MICH-0017.1.txt	native	subject	nominal	previous	new	this+NP
USA-MICH-0016.1.txt	native	subject	non_nominal	previous	given	this
USA-MICH-0016.1.txt	native	non_subject	non_nominal	far	given	this
USA-MICH-0016.1.txt	native	non_subject	nominal	previous	new	this+NP
USA-MICH-0016.1.txt	native	subject	nominal	previous	new	this+NP
USA-MICH-0016.1.txt	native	subject	non_nominal	previous	new	this+NP
USA-MICH-0016.1.txt	native	non_subject	nominal	previous	new	this+NP
USA-MICH-0015.1.txt	native	subject	nominal	previous	new	this+NP
USA-MICH-0015.1.txt	native	subject	nominal	previous	new	this+NP
USA-MICH-0014.1.txt	native	non_subject	non_nominal	previous	given	this
USA-MICH-0014.1.txt	native	non_subject	non_nominal	previous	new	this+NP
USA-MICH-0014.1.txt	native	subject	non_nominal	previous	new	this+NP
USA-MICH-0013.1.txt	native	subject	non_nominal	previous	given	this
USA-MICH-0013.1.txt	native	non_subject	non_nominal	previous	given	this
USA-MICH-0013.1.txt	native	non_subject	nominal	far	new	this+NP
USA-MICH-0013.1.txt	native	subject	non_nominal	previous	new	this+NP
USA-MICH-0012.1.txt	native	subject	non_nominal	previous	given	this
USA-MICH-0012.1.txt	native	subject	non_nominal	far	given	this
USA-MICH-0012.1.txt	native	non_subject	non_nominal	previous	given	this
USA-MICH-0012.1.txt	native	subject	nominal	previous	given	this+NP
USA-MICH-0011.1.txt	native	subject	nominal	previous	given	this
USA-MICH-0011.1.txt	native	subject	non_nominal	previous	given	this
USA-MICH-0011.1.txt	native	non_subject	nominal	previous	new	this+NP
USA-MICH-0010.1.txt	native	subject	non_nominal	far	new	this
USA-MICH-0010.1.txt	native	subject	nominal	previous	new	this+NP
USA-MICH-0010.1.txt	native	non_subject	non_nominal	previous	new	this+NP
USA-MICH-0009.1.txt	native	subject	non_nominal	far	new	this+NP
USA-MICH-0009.1.txt	native	subject	non_nominal	far	new	this+NP
USA-MICH-0009.1.txt	native	non_subject	non_nominal	previous	new	this+NP
USA-MICH-0008.1.txt	native	subject	non_nominal	previous	given	this
USA-MICH-0008.1.txt	native	subject	non_nominal	previous	new	this
USA-MICH-0008.1.txt	native	non_subject	non_nominal	far	given	this
USA-MICH-0008.1.txt	native	non_subject	nominal	previous	given	this+NP
USA-MICH-0008.1.txt	native	non_subject	nominal	previous	new	this+NP
USA-MICH-0007.1.txt	native	subject	non_nominal	previous	given	this
USA-MICH-0006.1.txt	native	subject	nominal	previous	given	this+NP
USA-MICH-0006.1.txt	native	non_subject	nominal	previous	given	this+NP
USA-MICH-0005.1.txt	native	non_subject	non_nominal	previous	given	this
USA-MICH-0004.1.txt	native	subject	nominal	previous	given	this+NP
USA-MICH-0003.1.txt	native	subject	nominal	previous	new	this
USA-MICH-0002.1.txt	native	non_subject	non_nominal	previous	given	this
USA-MICH-0002.1.txt	native	non_subject	non_nominal	previous	given	this
USA-MICH-0001.1.txt	native	non_subject	nominal	previous	given	this
USA-MICH-0001.1.txt	native	non_subject	non_nominal	previous	given	this
USA-MICH-0001.1.txt	native	subject	non_nominal	previous	given	this
USA-MICH-0001.1.txt	native	subject	non_nominal	previous	new	this
USA-IND-0028.1.txt	native	subject	non_nominal	previous	given	this
USA-IND-0027.1.txt	native	subject	non_nominal	far	given	this
USA-IND-0027.1.txt	native	non_subject	nominal	previous	given	this+NP
USA-IND-0026.1.txt	native	subject	non_nominal	far	given	this
USA-IND-0026.1.txt	native	non_subject	non_nominal	previous	new	this+NP
USA-IND-0024.1.txt	native	non_subject	non_nominal	previous	new	this+NP
USA-IND-0024.1.txt	native	non_subject	non_nominal	previous	new	this+NP
USA-IND-0024.1.txt	native	non_subject	non_nominal	far	new	this+NP
USA-IND-0023.1.txt	native	subject	nominal	far	given	this+NP
USA-IND-0021.1.txt	native	subject	non_nominal	previous	given	this
USA-IND-0021.1.txt	native	subject	non_nominal	previous	given	this
USA-IND-0021.1.txt	native	subject	non_nominal	previous	given	this+NP
USA-IND-0021.1.txt	native	subject	non_nominal	far	new	this+NP
USA-IND-0020.1.txt	native	non_subject	non_nominal	previous	given	this
USA-IND-0020.1.txt	native	non_subject	non_nominal	previous	given	this
USA-IND-0020.1.txt	native	subject	non_nominal	previous	given	this
USA-IND-0020.1.txt	native	subject	non_nominal	previous	given	this
USA-IND-0020.1.txt	native	non_subject	non_nominal	previous	given	this
USA-IND-0020.1.txt	native	non_subject	non_nominal	previous	new	this+NP
USA-IND-0019.1.txt	native	subject	non_nominal	previous	given	this
USA-IND-0019.1.txt	native	subject	non_nominal	previous	given	this
USA-IND-0019.1.txt	native	non_subject	non_nominal	far	given	this
USA-IND-0019.1.txt	native	non_subject	non_nominal	far	given	this
USA-IND-0018.1.txt	native	subject	non_nominal	previous	given	this
USA-IND-0018.1.txt	native	subject	non_nominal	previous	given	this
USA-IND-0018.1.txt	native	non_subject	nominal	far	given	this
USA-IND-0018.1.txt	native	non_subject	non_nominal	previous	given	this
USA-IND-0018.1.txt	native	non_subject	non_nominal	previous	given	this
USA-IND-0018.1.txt	native	subject	nominal	previous	given	this+NP
USA-IND-0018.1.txt	native	subject	nominal	far	given	this+NP
USA-IND-0018.1.txt	native	non_subject	nominal	previous	given	this+NP
USA-IND-0018.1.txt	native	non_subject	non_nominal	previous	new	this+NP
USA-IND-0018.1.txt	native	non_subject	non_nominal	previous	new	this+NP
USA-IND-0018.1.txt	native	non_subject	non_nominal	far	new	this+NP
USA-IND-0017.1.txt	native	subject	non_nominal	previous	given	this
USA-IND-0017.1.txt	native	non_subject	non_nominal	previous	new	this+NP
USA-IND-0017.1.txt	native	non_subject	non_nominal	far	new	this+NP
USA-IND-0017.1.txt	native	subject	nominal	previous	given	this+NP
USA-IND-0016.1.txt	native	non_subject	non_nominal	previous	new	this
USA-IND-0016.1.txt	native	non_subject	non_nominal	previous	new	this+NP
USA-IND-0014.1.txt	native	subject	nominal	previous	new	this
USA-IND-0014.1.txt	native	non_subject	non_nominal	previous	new	this+NP
USA-IND-0014.1.txt	native	subject	nominal	previous	given	this+NP
USA-IND-0014.1.txt	native	non_subject	nominal	far	new	this+NP
USA-IND-0014.1.txt	native	non_subject	non_nominal	previous	new	this+NP
USA-IND-0014.1.txt	native	non_subject	non_nominal	far	new	this+NP
USA-IND-0014.1.txt	native	non_subject	non_nominal	far	new	this+NP
USA-IND-0013.1.txt	native	subject	nominal	previous	given	this
USA-IND-0013.1.txt	native	subject	non_nominal	previous	given	this
USA-IND-0013.1.txt	native	subject	non_nominal	previous	given	this
USA-IND-0013.1.txt	native	non_subject	nominal	previous	given	this
USA-IND-0013.1.txt	native	non_subject	non_nominal	previous	given	this
USA-IND-0013.1.txt	native	non_subject	non_nominal	previous	given	this
USA-IND-0012.1.txt	native	non_subject	nominal	far	given	this+NP
USA-IND-0012.1.txt	native	subject	non_nominal	previous	new	this+NP
USA-IND-0012.1.txt	native	non_subject	non_nominal	previous	new	this+NP
USA-IND-0011.1.txt	native	non_subject	non_nominal	far	new	this+NP
USA-IND-0011.1.txt	native	non_subject	non_nominal	far	new	this+NP
USA-IND-0010.1.txt	native	non_subject	non_nominal	previous	given	this
USA-IND-0010.1.txt	native	subject	non_nominal	far	new	this
USA-IND-0009.1.txt	native	non_subject	nominal	previous	given	this+NP
USA-IND-0009.1.txt	native	non_subject	non_nominal	previous	new	this+NP
USA-IND-0008.1.txt	native	subject	non_nominal	previous	new	this
USA-IND-0008.1.txt	native	subject	nominal	previous	given	this+NP
USA-IND-0008.1.txt	native	subject	non_nominal	previous	new	this+NP
USA-IND-0008.1.txt	native	subject	non_nominal	previous	new	this+NP
USA-IND-0007.1.txt	native	non_subject	non_nominal	previous	new	this+NP
USA-IND-0006.1.txt	native	subject	non_nominal	previous	given	this
USA-IND-0006.1.txt	native	subject	nominal	previous	given	this+NP
USA-IND-0006.1.txt	native	subject	nominal	far	new	this+NP
USA-IND-0006.1.txt	native	non_subject	non_nominal	previous	new	this+NP
USA-IND-0004.1.txt	native	subject	non_nominal	previous	given	this
USA-IND-0004.1.txt	native	subject	non_nominal	previous	given	this
USA-IND-0004.1.txt	native	subject	non_nominal	previous	new	this
USA-IND-0004.1.txt	native	subject	non_nominal	previous	new	this+NP
USA-IND-0003.1.txt	native	non_subject	nominal	previous	new	this+NP
USA-IND-0003.1.txt	native	non_subject	non_nominal	previous	new	this+NP
USA-IND-0002.1.txt	native	subject	non_nominal	previous	new	this
USA-IND-0002.1.txt	native	subject	non_nominal	far	given	this
USA-IND-0002.1.txt	native	non_subject	nominal	far	given	this+NP
USA-IND-0002.1.txt	native	non_subject	non_nominal	previous	new	this+NP
USA-IND-0001.1.txt	native	non_subject	non_nominal	previous	new	this+NP
USA-IND-0001.1.txt	native	subject	non_nominal	far	new	this+NP
USA-IND-0001.1.txt	native	non_subject	nominal	far	new	this+NP
USA-IND-0001.1.txt	native	non_subject	non_nominal	previous	new	this+NP
USA-IND-0001.1.txt	native	non_subject	non_nominal	previous	new	this+NP
USA0046.1.txt	native	non_subject	non_nominal	previous	given	this
USA0046.1.txt	native	non_subject	nominal	previous	given	this
USA0046.1.txt	native	non_subject	non_nominal	far	new	this+NP
USA0046.1.txt	native	subject	nominal	previous	new	this+NP
USA0046.1.txt	native	subject	non_nominal	previous	given	this+NP
USA0046.1.txt	native	subject	non_nominal	previous	new	this+NP
USA0046.1.txt	native	subject	non_nominal	previous	new	this+NP
USA0046.1.txt	native	subject	non_nominal	previous	new	this+NP
USA0046.1.txt	native	subject	non_nominal	far	new	this+NP
USA0046.1.txt	native	subject	non_nominal	far	new	this+NP
USA0046.1.txt	native	non_subject	nominal	previous	given	this+NP
USA0046.1.txt	native	non_subject	nominal	previous	new	this+NP
USA0046.1.txt	native	non_subject	non_nominal	previous	given	this+NP
USA0046.1.txt	native	non_subject	non_nominal	previous	new	this+NP
USA0046.1.txt	native	non_subject	non_nominal	far	new	this+NP
USA0046.1.txt	native	non_subject	non_nominal	far	new	this+NP
USA0045.1.txt	native	non_subject	nominal	previous	given	this
USA0045.1.txt	native	subject	non_nominal	previous	given	this
USA0045.1.txt	native	subject	non_nominal	far	given	this
USA0045.1.txt	native	subject	non_nominal	far	new	this
USA0045.1.txt	native	non_subject	non_nominal	previous	given	this
USA0045.1.txt	native	non_subject	non_nominal	previous	given	this
USA0045.1.txt	native	non_subject	non_nominal	previous	given	this
USA0045.1.txt	native	non_subject	nominal	far	given	this+NP
USA0045.1.txt	native	non_subject	non_nominal	previous	new	this+NP
USA0045.1.txt	native	subject	non_nominal	previous	given	this+NP
USA0045.1.txt	native	subject	non_nominal	previous	new	this+NP
USA0045.1.txt	native	non_subject	nominal	previous	new	this+NP
USA0045.1.txt	native	non_subject	nominal	far	given	this+NP
USA0045.1.txt	native	non_subject	nominal	far	new	this+NP
USA0045.1.txt	native	non_subject	nominal	far	new	this+NP
USA0045.1.txt	native	non_subject	non_nominal	far	new	this+NP
USA0045.1.txt	native	non_subject	non_nominal	far	new	this+NP
USA0044.1.txt	native	subject	non_nominal	previous	given	this
USA0044.1.txt	native	non_subject	nominal	far	new	this+NP
USA0044.1.txt	native	non_subject	nominal	far	new	this+NP
USA0044.1.txt	native	non_subject	non_nominal	previous	given	this+NP
USA0044.1.txt	native	subject	non_nominal	previous	new	this+NP
USA0044.1.txt	native	non_subject	nominal	previous	new	this+NP
USA0044.1.txt	native	non_subject	nominal	previous	new	this+NP
USA0044.1.txt	native	non_subject	nominal	previous	new	this+NP
USA0043.1.txt	native	subject	non_nominal	previous	given	this
USA0043.1.txt	native	subject	non_nominal	previous	given	this
USA0043.1.txt	native	subject	non_nominal	previous	given	this
USA0043.1.txt	native	subject	non_nominal	previous	given	this
USA0043.1.txt	native	subject	non_nominal	previous	given	this
USA0043.1.txt	native	subject	non_nominal	previous	new	this
USA0043.1.txt	native	subject	non_nominal	previous	new	this
USA0043.1.txt	native	subject	non_nominal	far	given	this
USA0043.1.txt	native	subject	non_nominal	far	new	this
USA0043.1.txt	native	subject	non_nominal	far	new	this
USA0043.1.txt	native	subject	non_nominal	far	new	this
USA0043.1.txt	native	subject	non_nominal	far	new	this
USA0043.1.txt	native	non_subject	non_nominal	far	new	this
USA0043.1.txt	native	non_subject	non_nominal	previous	new	this+NP
USA0043.1.txt	native	non_subject	non_nominal	previous	new	this+NP
USA0043.1.txt	native	subject	nominal	far	new	this+NP
USA0043.1.txt	native	subject	non_nominal	previous	new	this+NP
USA0043.1.txt	native	subject	non_nominal	previous	new	this+NP
USA0043.1.txt	native	subject	non_nominal	far	new	this+NP
USA0043.1.txt	native	subject	non_nominal	far	new	this+NP
USA0043.1.txt	native	subject	non_nominal	far	new	this+NP
USA0043.1.txt	native	subject	non_nominal	far	new	this+NP
USA0043.1.txt	native	subject	non_nominal	far	new	this+NP
USA0043.1.txt	native	non_subject	nominal	previous	given	this+NP
USA0043.1.txt	native	non_subject	nominal	far	given	this+NP
USA0043.1.txt	native	non_subject	nominal	far	given	this+NP
USA0043.1.txt	native	non_subject	nominal	far	new	this+NP
USA0043.1.txt	native	non_subject	non_nominal	previous	new	this+NP
USA0043.1.txt	native	non_subject	non_nominal	previous	new	this+NP
USA0043.1.txt	native	non_subject	non_nominal	previous	new	this+NP
USA0043.1.txt	native	non_subject	non_nominal	previous	new	this+NP
USA0043.1.txt	native	non_subject	non_nominal	far	new	this+NP
USA0042.1.txt	native	subject	non_nominal	previous	given	this
USA0042.1.txt	native	subject	non_nominal	previous	new	this
USA0042.1.txt	native	non_subject	nominal	previous	given	this
USA0042.1.txt	native	non_subject	non_nominal	previous	given	this
USA0042.1.txt	native	subject	non_nominal	previous	new	this+NP
USA0042.1.txt	native	subject	non_nominal	far	new	this+NP
USA0042.1.txt	native	non_subject	non_nominal	previous	new	this+NP
USA0042.1.txt	native	non_subject	non_nominal	previous	new	this+NP
USA0042.1.txt	native	non_subject	non_nominal	previous	new	this+NP
USA0041.1.txt	native	non_subject	non_nominal	previous	given	this
USA0041.1.txt	native	subject	nominal	far	given	this
USA0041.1.txt	native	subject	non_nominal	previous	given	this
USA0041.1.txt	native	subject	non_nominal	previous	new	this
USA0041.1.txt	native	non_subject	nominal	previous	new	this
USA0041.1.txt	native	non_subject	nominal	previous	new	this
USA0041.1.txt	native	non_subject	non_nominal	previous	given	this
USA0041.1.txt	native	non_subject	non_nominal	previous	given	this
USA0041.1.txt	native	non_subject	non_nominal	previous	new	this
USA0041.1.txt	native	non_subject	nominal	previous	new	this+NP
USA0041.1.txt	native	non_subject	nominal	far	given	this+NP
USA0041.1.txt	native	non_subject	non_nominal	previous	given	this+NP
USA0041.1.txt	native	non_subject	non_nominal	previous	new	this+NP
USA0041.1.txt	native	non_subject	non_nominal	previous	new	this+NP
USA0041.1.txt	native	non_subject	non_nominal	far	new	this+NP
USA0041.1.txt	native	subject	nominal	far	given	this+NP
USA0041.1.txt	native	subject	non_nominal	previous	new	this+NP
USA0041.1.txt	native	subject	non_nominal	previous	new	this+NP
USA0041.1.txt	native	subject	non_nominal	previous	new	this+NP
USA0041.1.txt	native	subject	non_nominal	previous	new	this+NP
USA0041.1.txt	native	subject	non_nominal	far	new	this+NP
USA0041.1.txt	native	subject	non_nominal	far	new	this+NP
USA0041.1.txt	native	subject	non_nominal	far	new	this+NP
USA0041.1.txt	native	subject	non_nominal	far	new	this+NP
USA0041.1.txt	native	non_subject	nominal	previous	given	this+NP
USA0041.1.txt	native	non_subject	non_nominal	previous	given	this+NP
USA0041.1.txt	native	non_subject	non_nominal	previous	new	this+NP
USA0040.1.txt	native	non_subject	non_nominal	previous	given	this
USA0040.1.txt	native	subject	non_nominal	previous	given	this
USA0040.1.txt	native	subject	non_nominal	previous	given	this
USA0040.1.txt	native	subject	non_nominal	previous	given	this
USA0040.1.txt	native	non_subject	non_nominal	previous	given	this
USA0040.1.txt	native	non_subject	non_nominal	previous	new	this+NP
USA0040.1.txt	native	non_subject	non_nominal	far	new	this+NP
USA0040.1.txt	native	subject	nominal	previous	given	this+NP
USA0040.1.txt	native	subject	nominal	previous	new	this+NP
USA0040.1.txt	native	subject	nominal	previous	new	this+NP
USA0040.1.txt	native	subject	nominal	far	new	this+NP
USA0040.1.txt	native	subject	non_nominal	previous	new	this+NP
USA0040.1.txt	native	subject	non_nominal	previous	new	this+NP
USA0040.1.txt	native	subject	non_nominal	previous	new	this+NP
USA0040.1.txt	native	subject	non_nominal	previous	new	this+NP
USA0040.1.txt	native	subject	non_nominal	far	given	this+NP
USA0040.1.txt	native	non_subject	non_nominal	previous	new	this+NP
USA0040.1.txt	native	non_subject	non_nominal	previous	new	this+NP
USA0039.1.txt	native	non_subject	nominal	previous	given	this
USA0039.1.txt	native	non_subject	nominal	far	given	this
USA0039.1.txt	native	non_subject	non_nominal	previous	given	this
USA0039.1.txt	native	non_subject	non_nominal	previous	given	this
USA0039.1.txt	native	non_subject	non_nominal	previous	given	this
USA0039.1.txt	native	non_subject	non_nominal	far	new	this+NP
USA0039.1.txt	native	subject	non_nominal	previous	given	this+NP
USA0039.1.txt	native	non_subject	nominal	far	new	this+NP
USA0039.1.txt	native	non_subject	non_nominal	previous	given	this+NP
USA0039.1.txt	native	non_subject	non_nominal	previous	given	this+NP
USA0039.1.txt	native	non_subject	non_nominal	previous	new	this+NP
USA0037.1.txt	native	subject	nominal	far	given	this
USA0037.1.txt	native	subject	non_nominal	previous	given	this
USA0037.1.txt	native	subject	non_nominal	previous	given	this
USA0037.1.txt	native	subject	non_nominal	previous	given	this
USA0037.1.txt	native	subject	non_nominal	previous	given	this
USA0037.1.txt	native	subject	non_nominal	previous	given	this
USA0037.1.txt	native	subject	non_nominal	previous	given	this
USA0037.1.txt	native	subject	non_nominal	far	given	this
USA0037.1.txt	native	subject	non_nominal	far	given	this
USA0037.1.txt	native	non_subject	non_nominal	far	new	this+NP
USA0037.1.txt	native	non_subject	non_nominal	far	new	this+NP
USA0037.1.txt	native	subject	non_nominal	previous	new	this+NP
USA0037.1.txt	native	subject	non_nominal	previous	new	this+NP
USA0037.1.txt	native	subject	non_nominal	previous	new	this+NP
USA0037.1.txt	native	subject	non_nominal	previous	new	this+NP
USA0037.1.txt	native	subject	non_nominal	previous	new	this+NP
USA0037.1.txt	native	subject	non_nominal	previous	new	this+NP
USA0037.1.txt	native	subject	non_nominal	far	new	this+NP
USA0037.1.txt	native	subject	non_nominal	far	new	this+NP
USA0037.1.txt	native	subject	non_nominal	far	new	this+NP
USA0037.1.txt	native	non_subject	nominal	previous	new	this+NP
USA0037.1.txt	native	non_subject	non_nominal	previous	new	this+NP
USA0037.1.txt	native	non_subject	non_nominal	previous	new	this+NP
USA0037.1.txt	native	non_subject	non_nominal	far	new	this+NP
USA0037.1.txt	native	non_subject	non_nominal	far	new	this+NP
USA0037.1.txt	native	non_subject	non_nominal	far	new	this+NP
USA0036.1.txt	native	subject	nominal	previous	given	this
USA0036.1.txt	native	subject	non_nominal	previous	given	this
USA0036.1.txt	native	subject	non_nominal	previous	given	this
USA0036.1.txt	native	subject	non_nominal	previous	given	this
USA0036.1.txt	native	subject	non_nominal	previous	new	this+NP
USA0036.1.txt	native	non_subject	nominal	previous	new	this+NP
USA0036.1.txt	native	non_subject	non_nominal	previous	new	this+NP
USA0035.1.txt	native	non_subject	non_nominal	far	given	this
USA0035.1.txt	native	subject	non_nominal	previous	given	this
USA0035.1.txt	native	subject	non_nominal	previous	given	this
USA0035.1.txt	native	subject	non_nominal	previous	given	this
USA0035.1.txt	native	non_subject	nominal	previous	new	this
USA0035.1.txt	native	non_subject	nominal	previous	given	this+NP
USA0035.1.txt	native	non_subject	nominal	previous	given	this+NP
USA0035.1.txt	native	non_subject	non_nominal	previous	new	this+NP
USA0035.1.txt	native	non_subject	non_nominal	previous	new	this+NP
USA0035.1.txt	native	non_subject	non_nominal	previous	new	this+NP
USA0035.1.txt	native	subject	non_nominal	previous	new	this+NP
USA0035.1.txt	native	subject	non_nominal	previous	new	this+NP
USA0035.1.txt	native	subject	non_nominal	previous	new	this+NP
USA0035.1.txt	native	subject	non_nominal	previous	new	this+NP
USA0035.1.txt	native	subject	non_nominal	previous	new	this+NP
USA0035.1.txt	native	non_subject	nominal	previous	given	this+NP
USA0035.1.txt	native	non_subject	nominal	previous	new	this+NP
USA0035.1.txt	native	non_subject	nominal	far	given	this+NP
USA0035.1.txt	native	non_subject	nominal	far	new	this+NP
USA0035.1.txt	native	non_subject	non_nominal	previous	given	this+NP
USA0034.1.txt	native	subject	nominal	far	given	this
USA0034.1.txt	native	subject	nominal	far	new	this
USA0034.1.txt	native	subject	non_nominal	previous	new	this
USA0034.1.txt	native	subject	non_nominal	previous	new	this
USA0034.1.txt	native	non_subject	nominal	previous	given	this
USA0034.1.txt	native	non_subject	nominal	previous	given	this
USA0034.1.txt	native	non_subject	nominal	previous	given	this
USA0034.1.txt	native	non_subject	nominal	previous	new	this+NP
USA0034.1.txt	native	non_subject	nominal	previous	new	this+NP
USA0034.1.txt	native	subject	nominal	previous	given	this+NP
USA0034.1.txt	native	subject	non_nominal	previous	given	this+NP
USA0034.1.txt	native	subject	non_nominal	far	new	this+NP
USA0034.1.txt	native	non_subject	nominal	previous	new	this+NP
USA0034.1.txt	native	non_subject	nominal	previous	new	this+NP
USA0034.1.txt	native	non_subject	nominal	far	given	this+NP
USA0034.1.txt	native	non_subject	nominal	far	given	this+NP
USA0034.1.txt	native	non_subject	nominal	far	new	this+NP
USA0034.1.txt	native	non_subject	non_nominal	previous	new	this+NP
USA0034.1.txt	native	non_subject	non_nominal	previous	new	this+NP
USA0034.1.txt	native	non_subject	non_nominal	previous	new	this+NP
USA0034.1.txt	native	non_subject	non_nominal	far	new	this+NP
USA0034.1.txt	native	non_subject	non_nominal	far	new	this+NP
USA0033.1.txt	native	subject	non_nominal	previous	given	this
USA0033.1.txt	native	subject	non_nominal	previous	given	this
USA0033.1.txt	native	subject	non_nominal	far	new	this
USA0033.1.txt	native	non_subject	nominal	previous	given	this+NP
USA0033.1.txt	native	subject	nominal	previous	given	this+NP
USA0033.1.txt	native	subject	nominal	far	given	this+NP
USA0033.1.txt	native	subject	non_nominal	previous	given	this+NP
USA0032.1.txt	native	non_subject	non_nominal	previous	given	this
USA0032.1.txt	native	subject	non_nominal	previous	given	this
USA0032.1.txt	native	subject	non_nominal	previous	given	this
USA0032.1.txt	native	subject	non_nominal	far	given	this
USA0032.1.txt	native	non_subject	nominal	far	given	this
USA0032.1.txt	native	non_subject	nominal	previous	new	this+NP
USA0032.1.txt	native	non_subject	non_nominal	previous	new	this+NP
USA0032.1.txt	native	subject	nominal	far	given	this+NP
USA0032.1.txt	native	subject	nominal	far	new	this+NP
USA0032.1.txt	native	non_subject	nominal	previous	given	this+NP
USA0032.1.txt	native	non_subject	nominal	far	given	this+NP
USA0032.1.txt	native	non_subject	nominal	far	given	this+NP
USA0032.1.txt	native	non_subject	nominal	far	new	this+NP
USA0032.1.txt	native	non_subject	non_nominal	previous	given	this+NP
USA0031.1.txt	native	non_subject	non_nominal	far	given	this
USA0031.1.txt	native	subject	non_nominal	previous	given	this
USA0031.1.txt	native	subject	non_nominal	previous	given	this
USA0031.1.txt	native	subject	non_nominal	far	new	this
USA0031.1.txt	native	non_subject	nominal	far	given	this
USA0031.1.txt	native	non_subject	nominal	far	given	this
USA0031.1.txt	native	non_subject	non_nominal	previous	given	this
USA0031.1.txt	native	non_subject	non_nominal	previous	given	this
USA0031.1.txt	native	non_subject	nominal	far	new	this+NP
USA0031.1.txt	native	subject	nominal	far	given	this+NP
USA0031.1.txt	native	subject	non_nominal	previous	given	this+NP
USA0031.1.txt	native	subject	non_nominal	far	given	this+NP
USA0031.1.txt	native	non_subject	nominal	previous	given	this+NP
USA0031.1.txt	native	non_subject	nominal	previous	given	this+NP
USA0031.1.txt	native	non_subject	nominal	previous	new	this+NP
USA0031.1.txt	native	non_subject	nominal	far	new	this+NP
USA0031.1.txt	native	non_subject	non_nominal	far	new	this+NP
USA0030.1.txt	native	subject	non_nominal	previous	given	this
USA0030.1.txt	native	subject	non_nominal	previous	given	this
USA0030.1.txt	native	subject	non_nominal	previous	given	this
USA0030.1.txt	native	subject	non_nominal	far	given	this
USA0030.1.txt	native	non_subject	non_nominal	previous	given	this
USA0030.1.txt	native	non_subject	non_nominal	previous	new	this+NP
USA0030.1.txt	native	subject	non_nominal	far	new	this+NP
USA0030.1.txt	native	non_subject	nominal	previous	new	this+NP
USA0030.1.txt	native	non_subject	non_nominal	previous	new	this+NP
USA0029.1.txt	native	subject	nominal	previous	given	this
USA0029.1.txt	native	subject	non_nominal	previous	new	this
USA0029.1.txt	native	non_subject	non_nominal	previous	new	this+NP
USA0029.1.txt	native	non_subject	non_nominal	previous	new	this+NP
USA0029.1.txt	native	subject	nominal	previous	given	this+NP
USA0029.1.txt	native	non_subject	nominal	previous	given	this+NP
USA0029.1.txt	native	non_subject	nominal	previous	new	this+NP
USA0029.1.txt	native	non_subject	nominal	far	new	this+NP
USA0028.1.txt	native	subject	non_nominal	previous	given	this
USA0028.1.txt	native	non_subject	non_nominal	previous	new	this+NP
USA0028.1.txt	native	subject	non_nominal	previous	new	this+NP
USA0028.1.txt	native	subject	non_nominal	previous	new	this+NP
USA0027.1.txt	native	subject	non_nominal	previous	given	this
USA0027.1.txt	native	subject	non_nominal	far	new	this
USA0027.1.txt	native	non_subject	nominal	previous	new	this+NP
USA0027.1.txt	native	subject	non_nominal	previous	new	this+NP
USA0026.1.txt	native	non_subject	non_nominal	previous	given	this
USA0026.1.txt	native	subject	nominal	previous	given	this
USA0026.1.txt	native	subject	non_nominal	previous	given	this
USA0026.1.txt	native	subject	non_nominal	previous	new	this
USA0026.1.txt	native	subject	non_nominal	previous	new	this
USA0026.1.txt	native	subject	non_nominal	previous	new	this
USA0026.1.txt	native	subject	non_nominal	previous	new	this
USA0026.1.txt	native	subject	non_nominal	previous	new	this
USA0026.1.txt	native	non_subject	nominal	previous	new	this
USA0026.1.txt	native	non_subject	non_nominal	far	new	this+NP
USA0026.1.txt	native	subject	non_nominal	previous	new	this+NP
USA0026.1.txt	native	subject	non_nominal	far	new	this+NP
USA0026.1.txt	native	non_subject	non_nominal	previous	new	this+NP
USA0025.1.txt	native	subject	nominal	previous	given	this
USA0025.1.txt	native	subject	non_nominal	previous	given	this
USA0025.1.txt	native	subject	non_nominal	previous	given	this
USA0025.1.txt	native	subject	non_nominal	previous	given	this
USA0025.1.txt	native	subject	non_nominal	previous	given	this
USA0025.1.txt	native	subject	non_nominal	previous	given	this
USA0025.1.txt	native	subject	non_nominal	previous	given	this
USA0025.1.txt	native	subject	non_nominal	previous	given	this
USA0025.1.txt	native	subject	non_nominal	previous	given	this
USA0025.1.txt	native	subject	non_nominal	far	given	this
USA0025.1.txt	native	subject	non_nominal	far	given	this
USA0025.1.txt	native	subject	nominal	far	new	this+NP
USA0025.1.txt	native	subject	non_nominal	previous	new	this+NP
USA0025.1.txt	native	subject	non_nominal	previous	new	this+NP
USA0024.1.txt	native	subject	non_nominal	far	given	this
USA0024.1.txt	native	non_subject	non_nominal	previous	new	this+NP
USA0024.1.txt	native	subject	non_nominal	previous	new	this+NP
USA0024.1.txt	native	subject	non_nominal	previous	new	this+NP
USA0024.1.txt	native	subject	non_nominal	far	new	this+NP
USA0023.1.txt	native	subject	non_nominal	previous	given	this
USA0023.1.txt	native	subject	non_nominal	previous	given	this
USA0023.1.txt	native	subject	non_nominal	previous	new	this
USA0023.1.txt	native	non_subject	non_nominal	previous	given	this
USA0023.1.txt	native	non_subject	non_nominal	previous	given	this
USA0023.1.txt	native	non_subject	non_nominal	previous	new	this
USA0023.1.txt	native	non_subject	non_nominal	previous	new	this
USA0023.1.txt	native	non_subject	nominal	previous	new	this+NP
USA0023.1.txt	native	non_subject	non_nominal	previous	new	this+NP
USA0023.1.txt	native	non_subject	nominal	previous	new	this+NP
USA0023.1.txt	native	non_subject	non_nominal	previous	given	this+NP
USA0023.1.txt	native	non_subject	non_nominal	previous	given	this+NP
USA0022.1.txt	native	subject	non_nominal	previous	given	this
USA0022.1.txt	native	non_subject	non_nominal	previous	given	this
USA0022.1.txt	native	subject	non_nominal	previous	new	this+NP
USA0022.1.txt	native	subject	non_nominal	previous	new	this+NP
USA0021.1.txt	native	non_subject	non_nominal	previous	given	this
USA0021.1.txt	native	non_subject	non_nominal	previous	given	this
USA0021.1.txt	native	subject	non_nominal	previous	given	this
USA0021.1.txt	native	subject	non_nominal	previous	new	this
USA0021.1.txt	native	subject	non_nominal	far	given	this
USA0021.1.txt	native	subject	non_nominal	far	given	this
USA0021.1.txt	native	non_subject	nominal	previous	given	this+NP
USA0021.1.txt	native	non_subject	non_nominal	far	new	this+NP
USA0021.1.txt	native	subject	non_nominal	previous	given	this+NP
USA0021.1.txt	native	subject	non_nominal	far	new	this+NP
USA0021.1.txt	native	non_subject	nominal	previous	new	this+NP
USA0021.1.txt	native	non_subject	nominal	far	new	this+NP
USA0020.1.txt	native	subject	non_nominal	previous	given	this
USA0020.1.txt	native	subject	non_nominal	previous	given	this
USA0020.1.txt	native	subject	non_nominal	previous	new	this
USA0020.1.txt	native	subject	non_nominal	previous	new	this
USA0020.1.txt	native	subject	non_nominal	previous	new	this+NP
USA0020.1.txt	native	subject	non_nominal	far	new	this+NP
USA0019.1.txt	native	non_subject	non_nominal	previous	given	this
USA0019.1.txt	native	non_subject	non_nominal	previous	given	this
USA0019.1.txt	native	subject	non_nominal	previous	given	this
USA0019.1.txt	native	subject	non_nominal	previous	given	this
USA0019.1.txt	native	subject	non_nominal	previous	given	this
USA0019.1.txt	native	subject	non_nominal	far	given	this
USA0019.1.txt	native	non_subject	nominal	far	given	this+NP
USA0019.1.txt	native	non_subject	non_nominal	far	new	this+NP
USA0019.1.txt	native	subject	nominal	previous	given	this+NP
USA0019.1.txt	native	subject	nominal	previous	given	this+NP
USA0019.1.txt	native	subject	nominal	previous	new	this+NP
USA0019.1.txt	native	subject	non_nominal	previous	given	this+NP
USA0019.1.txt	native	non_subject	nominal	previous	given	this+NP
USA0019.1.txt	native	non_subject	nominal	previous	new	this+NP
USA0019.1.txt	native	non_subject	nominal	previous	new	this+NP
USA0019.1.txt	native	non_subject	nominal	previous	new	this+NP
USA0019.1.txt	native	non_subject	non_nominal	previous	new	this+NP
USA0019.1.txt	native	non_subject	non_nominal	previous	new	this+NP
USA0018.1.txt	native	subject	nominal	previous	new	this
USA0018.1.txt	native	subject	non_nominal	previous	given	this
USA0018.1.txt	native	subject	non_nominal	previous	given	this
USA0018.1.txt	native	non_subject	non_nominal	previous	given	this
USA0018.1.txt	native	non_subject	non_nominal	previous	given	this+NP
USA0018.1.txt	native	non_subject	non_nominal	previous	new	this+NP
USA0018.1.txt	native	non_subject	non_nominal	previous	new	this+NP
USA0018.1.txt	native	non_subject	nominal	previous	given	this+NP
USA0018.1.txt	native	non_subject	nominal	previous	new	this+NP
USA0018.1.txt	native	non_subject	non_nominal	previous	new	this+NP
USA0017.1.txt	native	subject	non_nominal	previous	given	this
USA0017.1.txt	native	subject	non_nominal	previous	new	this
USA0017.1.txt	native	subject	non_nominal	previous	new	this
USA0017.1.txt	native	non_subject	non_nominal	previous	given	this
USA0017.1.txt	native	non_subject	non_nominal	previous	given	this
USA0017.1.txt	native	non_subject	non_nominal	previous	given	this
USA0017.1.txt	native	non_subject	non_nominal	far	new	this+NP
USA0017.1.txt	native	subject	nominal	previous	given	this+NP
USA0017.1.txt	native	subject	nominal	previous	given	this+NP
USA0017.1.txt	native	subject	nominal	far	given	this+NP
USA0017.1.txt	native	subject	nominal	far	given	this+NP
USA0017.1.txt	native	subject	non_nominal	far	given	this+NP
USA0017.1.txt	native	non_subject	non_nominal	previous	new	this+NP
USA0017.1.txt	native	non_subject	non_nominal	previous	new	this+NP
USA0017.1.txt	native	non_subject	non_nominal	far	new	this+NP
USA0016.1.txt	native	non_subject	non_nominal	far	new	this+NP
USA0015.1.txt	native	subject	non_nominal	previous	given	this
USA0015.1.txt	native	subject	non_nominal	previous	given	this
USA0015.1.txt	native	subject	non_nominal	previous	given	this
USA0015.1.txt	native	subject	non_nominal	previous	new	this
USA0015.1.txt	native	subject	non_nominal	previous	new	this
USA0015.1.txt	native	subject	non_nominal	previous	new	this
USA0015.1.txt	native	subject	non_nominal	previous	new	this
USA0015.1.txt	native	subject	non_nominal	previous	new	this
USA0015.1.txt	native	subject	non_nominal	previous	new	this
USA0015.1.txt	native	subject	non_nominal	previous	new	this
USA0015.1.txt	native	subject	non_nominal	far	given	this
USA0015.1.txt	native	non_subject	nominal	previous	given	this
USA0015.1.txt	native	non_subject	non_nominal	previous	given	this
USA0015.1.txt	native	non_subject	non_nominal	previous	given	this
USA0015.1.txt	native	non_subject	non_nominal	previous	given	this
USA0015.1.txt	native	non_subject	nominal	previous	given	this+NP
USA0015.1.txt	native	non_subject	non_nominal	far	new	this+NP
USA0015.1.txt	native	subject	nominal	previous	new	this+NP
USA0015.1.txt	native	subject	non_nominal	previous	given	this+NP
USA0015.1.txt	native	subject	non_nominal	previous	new	this+NP
USA0015.1.txt	native	non_subject	nominal	previous	given	this+NP
USA0015.1.txt	native	non_subject	nominal	previous	given	this+NP
USA0015.1.txt	native	non_subject	non_nominal	previous	given	this+NP
USA0014.1.txt	native	subject	non_nominal	previous	given	this
USA0014.1.txt	native	non_subject	non_nominal	previous	given	this+NP
USA0014.1.txt	native	subject	nominal	previous	new	this+NP
USA0014.1.txt	native	subject	non_nominal	far	new	this+NP
USA0014.1.txt	native	non_subject	non_nominal	previous	new	this+NP
USA0014.1.txt	native	non_subject	non_nominal	previous	new	this+NP
USA0014.1.txt	native	non_subject	non_nominal	far	new	this+NP
USA0013.1.txt	native	subject	nominal	previous	given	this
USA0013.1.txt	native	subject	non_nominal	previous	given	this
USA0013.1.txt	native	subject	non_nominal	previous	given	this
USA0013.1.txt	native	subject	non_nominal	previous	new	this
USA0013.1.txt	native	subject	non_nominal	far	given	this
USA0013.1.txt	native	subject	non_nominal	previous	new	this+NP
USA0013.1.txt	native	non_subject	non_nominal	previous	new	this+NP
USA0013.1.txt	native	non_subject	non_nominal	far	new	this+NP
USA0012.1.txt	native	subject	non_nominal	previous	given	this
USA0012.1.txt	native	non_subject	non_nominal	previous	given	this
USA0012.1.txt	native	subject	nominal	previous	new	this+NP
USA0012.1.txt	native	subject	nominal	far	given	this+NP
USA0012.1.txt	native	non_subject	nominal	previous	new	this+NP
USA0012.1.txt	native	non_subject	nominal	far	new	this+NP
USA0011.1.txt	native	non_subject	non_nominal	previous	given	this
USA0011.1.txt	native	non_subject	non_nominal	far	given	this
USA0011.1.txt	native	subject	non_nominal	previous	given	this
USA0011.1.txt	native	subject	non_nominal	far	given	this
USA0011.1.txt	native	subject	non_nominal	far	given	this
USA0011.1.txt	native	non_subject	nominal	far	new	this+NP
USA0011.1.txt	native	subject	nominal	previous	given	this+NP
USA0011.1.txt	native	subject	non_nominal	previous	new	this+NP
USA0011.1.txt	native	subject	non_nominal	previous	new	this+NP
USA0011.1.txt	native	subject	non_nominal	previous	new	this+NP
USA0009.1.txt	native	non_subject	nominal	previous	given	this+NP
[truncated: 608 more rows]
