# Supplementary material for: A tripartite multifactorial analysis of abstract anaphoric choice between this and this+NP in Chinese L2 English argumentative writing: Extending the usage-based approach to discourse alternation
Source: PLoS One. 2026 Apr 17;21(4):e0347116. doi: 10.1371/journal.pone.0347116 (PMC13089713; doi:10.1371/journal.pone.0347116)
Supplement: S1 Code — (R) [file pone.0347116.s002.R]

# Load required packages
library(readxl)
library(corrplot)
library(lme4)
library(broom.mixed)
library(parameters)
library(car)

#plot correlation matrix
corr<-read_excel("yyds_annotation_2607_20240601_regression_L2_correlation.xlsx")
corrplot.mixed(cor(corr),order="hclust", tl.pos = "lt",diag = "u",lower.col = "black",upper = "ellipse")

# Load your data
df<-read_excel("yyds_annotation_2607_20240601_regression_L2.xlsx")
df$corpus<-factor(df$corpus)
df$nativeness<-factor(df$nativeness)
df$subjectness<-factor(df$subjectness)
df$distance<-factor(df$distance)
df$givenness<-factor(df$givenness)
df$antecedent_type<-factor(df$antecedent_type)
df$attendedness<-factor(df$attendedness)

# Reorder the levels of a factor variable
df$nativeness<-relevel(factor(df$nativeness,levels = c("nonnative","native")),ref = "nonnative")
df$subjectness<-relevel(factor(df$subjectness,levels = c("non_subject","subject")),ref = "non_subject")
df$distance<-relevel(factor(df$distance,levels = c("previous","far")),ref = "previous")
df$givenness<-relevel(factor(df$givenness,levels = c("given","new")),ref = "given")
df$antecedent_type<-relevel(factor(df$antecedent_type,levels = c("non_nominal","nominal")),ref = "non_nominal")
df$attendedness<-relevel(factor(df$attendedness,levels = c("this+NP","this")),ref ="this")

# Fit the full model
mod_fit1 <- glmer(attendedness ~ subjectness + antecedent_type + distance + givenness + 
                    (1 | corpus), 
                  data = df, 
                  family = binomial, 
                  control = glmerControl(optimizer = "bobyqa", optCtrl = list(maxfun = 100000)))

# Extract coefficients with OR, 95% CI, and p-values
result <- model_parameters(mod_fit1, exponentiate = TRUE, ci_method = "wald")

# For log odds
model_parameters(mod_fit1, exponentiate = FALSE)

# For odds ratios
model_parameters(mod_fit1, exponentiate = TRUE)

# Print the result
print(result)

#compute R-square
library(MuMIn)
r.squaredGLMM(mod_fit1)

# C-value
library(pROC)
# Make predictions using the mixed-effects model
predicted_probabilities <- predict(mod_fit1, newdata = df, type = "response")
# Calculate the ROC curve and AUC-ROC
roc_object <- roc(response = df$attendedness, predictor = predicted_probabilities)
c_value <- auc(roc_object)
# Print the C-value (AUC-ROC)
print(c_value)

# classification accuracy of the final model
predictions.num <- fitted(mod_fit1)   # how to compute classification accuracy
predictions.cat <- ifelse(predictions.num>=0.5, "this+NP", "this") 
table(df$attendedness, predictions.cat)
(287+827)/length(df$attendedness)


# conditional inference tree: for variable interactions
library(readxl)    # Load readxl package if not already loaded
library(party)     # Load party package for ctree function
library(varSelRF)  # Load varSelRF package for varimpAUC function
library(randomForest)

# Read data
df_rf_original <- read_excel("yyds_annotation_2607_20240601_regression_L2_rfall.xlsx")

# Convert categorical variables to factors
factor_columns <- c("attendedness","subjectness","antecedent_type","givenness","distance")
df_rf_original[factor_columns] <- lapply(df_rf_original[factor_columns], factor)

# Fit conditional inference tree
tree_model <- ctree(attendedness ~ ., data = df_rf_original)

# Plot the tree
plot(tree_model, main = "Decision Tree")

# Make predictions
predictions <- predict(tree_model)

# Calculate accuracy
accuracy <- mean(predictions == df_rf_original$attendedness)
print(accuracy)

# Fit conditional random forest
forest_model <- cforest(attendedness ~ ., data = df_rf_original)

# Calculate variable importance
var_importance <- varimp(forest_model)

# Print the variable importance scores
print(var_importance)

# calculate the exact percentage of attendedness in each terminal node
terminal_nodes <- predict(tree_model, type = "node")

# Get the unique terminal nodes
unique_nodes <- unique(terminal_nodes)

# Create an empty list to store the distribution of categories in each terminal node
node_distributions <- list()

# Loop through each terminal node
for (node in unique_nodes) {
  # Subset the data for the current terminal node
  subset_data <- df_rf_original[terminal_nodes == node, ]
  # Calculate the distribution of categories of "attendedness" in the subset
  category_distribution <- prop.table(table(subset_data$attendedness)) * 100
  # Store the distribution in the list
  node_distributions[[paste("Node", node)]] <- category_distribution
}

# Print the distribution of categories for each terminal node
for (node in names(node_distributions)) {
  cat(node, ":\n")
  print(node_distributions[[node]])
  cat("\n")
}
